# Supplementary material for: Association of polybrominated diphenyl ether (PBDE) levels with biomarkers of placental development and disease during mid-gestation
Source: Environ Health. 2020 Jun 3;19:61. doi: 10.1186/s12940-020-00617-7 (PMC7268484; doi:10.1186/s12940-020-00617-7)
Supplement: Supplementary file 3 — Additional file 3. [file 12940_2020_617_MOESM3_ESM.csv]

id	triad	wave	date1	year	Biomatrix	Congener	Concentration	Censored	Type	mdl	lipid	notes	CDH5_FVfet	CDH5_FVstr	CDH5_FV	CDH5_pAV	CDH5_dAV	CDH5_iCTB	CDH5_eCTB	ITGA1_FV	ITGA1_pAV	ITGA1_dAV	ITGA1_iCTB	ITGA1_eCTB	MMP1_FVstr	MMP1_FV	MMP1_pAV	MMP1_dAV	MMP1_iCTB	MMP1_eCTB
15242	1	wave_4	8/27/14	2014	Serum	bde17	0.016	TRUE	Wetweight	0.016	6.1049	NA	2	0	0	2	2	2	2	0	0	0	1	NA	2	1	1	2	2	1
15242	1	wave_4	8/27/14	2014	Serum	bde17	2.62084555	TRUE	LipidAdj	0.016	6.1049	NA	2	0	0	2	2	2	2	0	0	0	1	NA	2	1	1	2	2	1
15242	1	wave_4	8/27/14	2014	Serum	bde28	0.03	FALSE	Wetweight	0.016	6.1049	NA	2	0	0	2	2	2	2	0	0	0	1	NA	2	1	1	2	2	1
15242	1	wave_4	8/27/14	2014	Serum	bde28	4.914085407	FALSE	LipidAdj	0.016	6.1049	NA	2	0	0	2	2	2	2	0	0	0	1	NA	2	1	1	2	2	1
15242	1	wave_4	8/27/14	2014	Serum	bde47	0.851	FALSE	Wetweight	0.045	6.1049	NA	2	0	0	2	2	2	2	0	0	0	1	NA	2	1	1	2	2	1
15242	1	wave_4	8/27/14	2014	Serum	bde47	139.3962227	FALSE	LipidAdj	0.045	6.1049	NA	2	0	0	2	2	2	2	0	0	0	1	NA	2	1	1	2	2	1
15242	1	wave_4	8/27/14	2014	Serum	bde66	0.016	TRUE	Wetweight	0.016	6.1049	NA	2	0	0	2	2	2	2	0	0	0	1	NA	2	1	1	2	2	1
15242	1	wave_4	8/27/14	2014	Serum	bde66	2.62084555	TRUE	LipidAdj	0.016	6.1049	NA	2	0	0	2	2	2	2	0	0	0	1	NA	2	1	1	2	2	1
15242	1	wave_4	8/27/14	2014	Serum	bde85	0.023	FALSE	Wetweight	0.016	6.1049	NA	2	0	0	2	2	2	2	0	0	0	1	NA	2	1	1	2	2	1
15242	1	wave_4	8/27/14	2014	Serum	bde85	3.767465479	FALSE	LipidAdj	0.016	6.1049	NA	2	0	0	2	2	2	2	0	0	0	1	NA	2	1	1	2	2	1
15242	1	wave_4	8/27/14	2014	Serum	bde99	0.387	FALSE	Wetweight	0.027	6.1049	NA	2	0	0	2	2	2	2	0	0	0	1	NA	2	1	1	2	2	1
15242	1	wave_4	8/27/14	2014	Serum	bde99	63.39170175	FALSE	LipidAdj	0.027	6.1049	NA	2	0	0	2	2	2	2	0	0	0	1	NA	2	1	1	2	2	1
15242	1	wave_4	8/27/14	2014	Serum	bde100	0.163	FALSE	Wetweight	0.018	6.1049	NA	2	0	0	2	2	2	2	0	0	0	1	NA	2	1	1	2	2	1
15242	1	wave_4	8/27/14	2014	Serum	bde100	26.69986404	FALSE	LipidAdj	0.018	6.1049	NA	2	0	0	2	2	2	2	0	0	0	1	NA	2	1	1	2	2	1
15242	1	wave_4	8/27/14	2014	Serum	bde153	0.113	FALSE	Wetweight	0.032	6.1049	NA	2	0	0	2	2	2	2	0	0	0	1	NA	2	1	1	2	2	1
15242	1	wave_4	8/27/14	2014	Serum	bde153	18.5097217	FALSE	LipidAdj	0.032	6.1049	NA	2	0	0	2	2	2	2	0	0	0	1	NA	2	1	1	2	2	1
15242	1	wave_4	8/27/14	2014	Serum	bde154	0.032	TRUE	Wetweight	0.032	6.1049	NA	2	0	0	2	2	2	2	0	0	0	1	NA	2	1	1	2	2	1
15242	1	wave_4	8/27/14	2014	Serum	bde154	5.241691101	TRUE	LipidAdj	0.032	6.1049	NA	2	0	0	2	2	2	2	0	0	0	1	NA	2	1	1	2	2	1
15242	1	wave_4	8/27/14	2014	Serum	bde183	0.032	TRUE	Wetweight	0.032	6.1049	NA	2	0	0	2	2	2	2	0	0	0	1	NA	2	1	1	2	2	1
15242	1	wave_4	8/27/14	2014	Serum	bde183	5.241691101	TRUE	LipidAdj	0.032	6.1049	NA	2	0	0	2	2	2	2	0	0	0	1	NA	2	1	1	2	2	1
15242	1	wave_4	8/27/14	2014	Serum	bde196	0.032	TRUE	Wetweight	0.032	6.1049	NA	2	0	0	2	2	2	2	0	0	0	1	NA	2	1	1	2	2	1
15242	1	wave_4	8/27/14	2014	Serum	bde196	5.241691101	TRUE	LipidAdj	0.032	6.1049	NA	2	0	0	2	2	2	2	0	0	0	1	NA	2	1	1	2	2	1
15242	1	wave_4	8/27/14	2014	Serum	bde197	0.032	TRUE	Wetweight	0.032	6.1049	NA	2	0	0	2	2	2	2	0	0	0	1	NA	2	1	1	2	2	1
15242	1	wave_4	8/27/14	2014	Serum	bde197	5.241691101	TRUE	LipidAdj	0.032	6.1049	NA	2	0	0	2	2	2	2	0	0	0	1	NA	2	1	1	2	2	1
15242	1	wave_4	8/27/14	2014	Serum	bde201	0.032	TRUE	Wetweight	0.032	6.1049	NA	2	0	0	2	2	2	2	0	0	0	1	NA	2	1	1	2	2	1
15242	1	wave_4	8/27/14	2014	Serum	bde201	5.241691101	TRUE	LipidAdj	0.032	6.1049	NA	2	0	0	2	2	2	2	0	0	0	1	NA	2	1	1	2	2	1
15242	1	wave_4	8/27/14	2014	Serum	bde202	0.032	TRUE	Wetweight	0.032	6.1049	NA	2	0	0	2	2	2	2	0	0	0	1	NA	2	1	1	2	2	1
15242	1	wave_4	8/27/14	2014	Serum	bde202	5.241691101	TRUE	LipidAdj	0.032	6.1049	NA	2	0	0	2	2	2	2	0	0	0	1	NA	2	1	1	2	2	1
15242	1	wave_4	8/27/14	2014	Serum	bde203	0.032	TRUE	Wetweight	0.032	6.1049	NA	2	0	0	2	2	2	2	0	0	0	1	NA	2	1	1	2	2	1
15242	1	wave_4	8/27/14	2014	Serum	bde203	5.241691101	TRUE	LipidAdj	0.032	6.1049	NA	2	0	0	2	2	2	2	0	0	0	1	NA	2	1	1	2	2	1
15242	1	wave_4	8/27/14	2014	Serum	bde206	0.04	TRUE	Wetweight	0.04	6.1049	NA	2	0	0	2	2	2	2	0	0	0	1	NA	2	1	1	2	2	1
15242	1	wave_4	8/27/14	2014	Serum	bde206	6.552113876	TRUE	LipidAdj	0.04	6.1049	NA	2	0	0	2	2	2	2	0	0	0	1	NA	2	1	1	2	2	1
15242	1	wave_4	8/27/14	2014	Serum	bde207	0.04	TRUE	Wetweight	0.04	6.1049	NA	2	0	0	2	2	2	2	0	0	0	1	NA	2	1	1	2	2	1
15242	1	wave_4	8/27/14	2014	Serum	bde207	6.552113876	TRUE	LipidAdj	0.04	6.1049	NA	2	0	0	2	2	2	2	0	0	0	1	NA	2	1	1	2	2	1
15242	1	wave_4	8/27/14	2014	Serum	bde208	0.04	TRUE	Wetweight	0.04	6.1049	NA	2	0	0	2	2	2	2	0	0	0	1	NA	2	1	1	2	2	1
15242	1	wave_4	8/27/14	2014	Serum	bde208	6.552113876	TRUE	LipidAdj	0.04	6.1049	NA	2	0	0	2	2	2	2	0	0	0	1	NA	2	1	1	2	2	1
15242	1	wave_4	8/27/14	2014	Serum	bde209	0.147	TRUE	Wetweight	0.147	6.1049	NA	2	0	0	2	2	2	2	0	0	0	1	NA	2	1	1	2	2	1
15242	1	wave_4	8/27/14	2014	Serum	bde209	24.07901849	TRUE	LipidAdj	0.147	6.1049	NA	2	0	0	2	2	2	2	0	0	0	1	NA	2	1	1	2	2	1
15242	1	wave_4	8/27/14	2014	Serum	PBDE4	1.514	FALSE	Wetweight	NA	6.1049	NA	2	0	0	2	2	2	2	0	0	0	1	NA	2	1	1	2	2	1
15242	1	wave_4	8/27/14	2014	Serum	PBDE4	247.9975102	FALSE	LipidAdj	NA	6.1049	NA	2	0	0	2	2	2	2	0	0	0	1	NA	2	1	1	2	2	1
15242	1	wave_4	8/27/14	2014	Serum	PBDE5	1.544	FALSE	Wetweight	NA	6.1049	NA	2	0	0	2	2	2	2	0	0	0	1	NA	2	1	1	2	2	1
15242	1	wave_4	8/27/14	2014	Serum	PBDE5	252.9115956	FALSE	LipidAdj	NA	6.1049	NA	2	0	0	2	2	2	2	0	0	0	1	NA	2	1	1	2	2	1
15248	1	wave_4	9/3/14	2014	Serum	bde17	0.016	TRUE	Wetweight	0.016	5.5237	NA	2	2	0	1	1	2	NA	0	2	2	2	NA	1	0	2	2	2	NA
15248	1	wave_4	9/3/14	2014	Serum	bde17	2.896609157	TRUE	LipidAdj	0.016	5.5237	NA	2	2	0	1	1	2	NA	0	2	2	2	NA	1	0	2	2	2	NA
15248	1	wave_4	9/3/14	2014	Serum	bde28	0.03	FALSE	Wetweight	0.016	5.5237	NA	2	2	0	1	1	2	NA	0	2	2	2	NA	1	0	2	2	2	NA
15248	1	wave_4	9/3/14	2014	Serum	bde28	5.431142169	FALSE	LipidAdj	0.016	5.5237	NA	2	2	0	1	1	2	NA	0	2	2	2	NA	1	0	2	2	2	NA
15248	1	wave_4	9/3/14	2014	Serum	bde47	0.473	FALSE	Wetweight	0.045	5.5237	NA	2	2	0	1	1	2	NA	0	2	2	2	NA	1	0	2	2	2	NA
15248	1	wave_4	9/3/14	2014	Serum	bde47	85.6310082	FALSE	LipidAdj	0.045	5.5237	NA	2	2	0	1	1	2	NA	0	2	2	2	NA	1	0	2	2	2	NA
15248	1	wave_4	9/3/14	2014	Serum	bde66	0.016	TRUE	Wetweight	0.016	5.5237	NA	2	2	0	1	1	2	NA	0	2	2	2	NA	1	0	2	2	2	NA
15248	1	wave_4	9/3/14	2014	Serum	bde66	2.896609157	TRUE	LipidAdj	0.016	5.5237	NA	2	2	0	1	1	2	NA	0	2	2	2	NA	1	0	2	2	2	NA
15248	1	wave_4	9/3/14	2014	Serum	bde85	0.016	TRUE	Wetweight	0.016	5.5237	NA	2	2	0	1	1	2	NA	0	2	2	2	NA	1	0	2	2	2	NA
15248	1	wave_4	9/3/14	2014	Serum	bde85	2.896609157	TRUE	LipidAdj	0.016	5.5237	NA	2	2	0	1	1	2	NA	0	2	2	2	NA	1	0	2	2	2	NA
15248	1	wave_4	9/3/14	2014	Serum	bde99	0.115	FALSE	Wetweight	0.027	5.5237	NA	2	2	0	1	1	2	NA	0	2	2	2	NA	1	0	2	2	2	NA
15248	1	wave_4	9/3/14	2014	Serum	bde99	20.81937832	FALSE	LipidAdj	0.027	5.5237	NA	2	2	0	1	1	2	NA	0	2	2	2	NA	1	0	2	2	2	NA
15248	1	wave_4	9/3/14	2014	Serum	bde100	0.118	FALSE	Wetweight	0.018	5.5237	NA	2	2	0	1	1	2	NA	0	2	2	2	NA	1	0	2	2	2	NA
15248	1	wave_4	9/3/14	2014	Serum	bde100	21.36249253	FALSE	LipidAdj	0.018	5.5237	NA	2	2	0	1	1	2	NA	0	2	2	2	NA	1	0	2	2	2	NA
15248	1	wave_4	9/3/14	2014	Serum	bde153	0.151	FALSE	Wetweight	0.032	5.5237	NA	2	2	0	1	1	2	NA	0	2	2	2	NA	1	0	2	2	2	NA
15248	1	wave_4	9/3/14	2014	Serum	bde153	27.33674892	FALSE	LipidAdj	0.032	5.5237	NA	2	2	0	1	1	2	NA	0	2	2	2	NA	1	0	2	2	2	NA
15248	1	wave_4	9/3/14	2014	Serum	bde154	0.032	TRUE	Wetweight	0.032	5.5237	NA	2	2	0	1	1	2	NA	0	2	2	2	NA	1	0	2	2	2	NA
15248	1	wave_4	9/3/14	2014	Serum	bde154	5.793218314	TRUE	LipidAdj	0.032	5.5237	NA	2	2	0	1	1	2	NA	0	2	2	2	NA	1	0	2	2	2	NA
15248	1	wave_4	9/3/14	2014	Serum	bde183	0.032	TRUE	Wetweight	0.032	5.5237	NA	2	2	0	1	1	2	NA	0	2	2	2	NA	1	0	2	2	2	NA
15248	1	wave_4	9/3/14	2014	Serum	bde183	5.793218314	TRUE	LipidAdj	0.032	5.5237	NA	2	2	0	1	1	2	NA	0	2	2	2	NA	1	0	2	2	2	NA
15248	1	wave_4	9/3/14	2014	Serum	bde196	0.032	TRUE	Wetweight	0.032	5.5237	NA	2	2	0	1	1	2	NA	0	2	2	2	NA	1	0	2	2	2	NA
15248	1	wave_4	9/3/14	2014	Serum	bde196	5.793218314	TRUE	LipidAdj	0.032	5.5237	NA	2	2	0	1	1	2	NA	0	2	2	2	NA	1	0	2	2	2	NA
15248	1	wave_4	9/3/14	2014	Serum	bde197	0.032	TRUE	Wetweight	0.032	5.5237	NA	2	2	0	1	1	2	NA	0	2	2	2	NA	1	0	2	2	2	NA
15248	1	wave_4	9/3/14	2014	Serum	bde197	5.793218314	TRUE	LipidAdj	0.032	5.5237	NA	2	2	0	1	1	2	NA	0	2	2	2	NA	1	0	2	2	2	NA
15248	1	wave_4	9/3/14	2014	Serum	bde201	0.032	TRUE	Wetweight	0.032	5.5237	NA	2	2	0	1	1	2	NA	0	2	2	2	NA	1	0	2	2	2	NA
15248	1	wave_4	9/3/14	2014	Serum	bde201	5.793218314	TRUE	LipidAdj	0.032	5.5237	NA	2	2	0	1	1	2	NA	0	2	2	2	NA	1	0	2	2	2	NA
15248	1	wave_4	9/3/14	2014	Serum	bde202	0.032	TRUE	Wetweight	0.032	5.5237	NA	2	2	0	1	1	2	NA	0	2	2	2	NA	1	0	2	2	2	NA
15248	1	wave_4	9/3/14	2014	Serum	bde202	5.793218314	TRUE	LipidAdj	0.032	5.5237	NA	2	2	0	1	1	2	NA	0	2	2	2	NA	1	0	2	2	2	NA
15248	1	wave_4	9/3/14	2014	Serum	bde203	0.032	TRUE	Wetweight	0.032	5.5237	NA	2	2	0	1	1	2	NA	0	2	2	2	NA	1	0	2	2	2	NA
15248	1	wave_4	9/3/14	2014	Serum	bde203	5.793218314	TRUE	LipidAdj	0.032	5.5237	NA	2	2	0	1	1	2	NA	0	2	2	2	NA	1	0	2	2	2	NA
15248	1	wave_4	9/3/14	2014	Serum	bde206	0.04	TRUE	Wetweight	0.04	5.5237	NA	2	2	0	1	1	2	NA	0	2	2	2	NA	1	0	2	2	2	NA
15248	1	wave_4	9/3/14	2014	Serum	bde206	7.241522892	TRUE	LipidAdj	0.04	5.5237	NA	2	2	0	1	1	2	NA	0	2	2	2	NA	1	0	2	2	2	NA
15248	1	wave_4	9/3/14	2014	Serum	bde207	0.04	TRUE	Wetweight	0.04	5.5237	NA	2	2	0	1	1	2	NA	0	2	2	2	NA	1	0	2	2	2	NA
15248	1	wave_4	9/3/14	2014	Serum	bde207	7.241522892	TRUE	LipidAdj	0.04	5.5237	NA	2	2	0	1	1	2	NA	0	2	2	2	NA	1	0	2	2	2	NA
15248	1	wave_4	9/3/14	2014	Serum	bde208	0.04	TRUE	Wetweight	0.04	5.5237	NA	2	2	0	1	1	2	NA	0	2	2	2	NA	1	0	2	2	2	NA
15248	1	wave_4	9/3/14	2014	Serum	bde208	7.241522892	TRUE	LipidAdj	0.04	5.5237	NA	2	2	0	1	1	2	NA	0	2	2	2	NA	1	0	2	2	2	NA
15248	1	wave_4	9/3/14	2014	Serum	bde209	0.147	TRUE	Wetweight	0.147	5.5237	NA	2	2	0	1	1	2	NA	0	2	2	2	NA	1	0	2	2	2	NA
15248	1	wave_4	9/3/14	2014	Serum	bde209	26.61259663	TRUE	LipidAdj	0.147	5.5237	NA	2	2	0	1	1	2	NA	0	2	2	2	NA	1	0	2	2	2	NA
15248	1	wave_4	9/3/14	2014	Serum	PBDE4	0.857	FALSE	Wetweight	NA	5.5237	NA	2	2	0	1	1	2	NA	0	2	2	2	NA	1	0	2	2	2	NA
15248	1	wave_4	9/3/14	2014	Serum	PBDE4	155.149628	FALSE	LipidAdj	NA	5.5237	NA	2	2	0	1	1	2	NA	0	2	2	2	NA	1	0	2	2	2	NA
15248	1	wave_4	9/3/14	2014	Serum	PBDE5	0.887	FALSE	Wetweight	NA	5.5237	NA	2	2	0	1	1	2	NA	0	2	2	2	NA	1	0	2	2	2	NA
15248	1	wave_4	9/3/14	2014	Serum	PBDE5	160.5807701	FALSE	LipidAdj	NA	5.5237	NA	2	2	0	1	1	2	NA	0	2	2	2	NA	1	0	2	2	2	NA
15249	1	wave_4	9/3/14	2014	Serum	bde17	0.016	TRUE	Wetweight	0.016	6.9862	NA	0	2	0	0	0	2	NA	0	0	0	0	NA	1	0	NA	NA	1	NA
15249	1	wave_4	9/3/14	2014	Serum	bde17	2.290229309	TRUE	LipidAdj	0.016	6.9862	NA	0	2	0	0	0	2	NA	0	0	0	0	NA	1	0	NA	NA	1	NA
15249	1	wave_4	9/3/14	2014	Serum	bde28	0.016	TRUE	Wetweight	0.016	6.9862	NA	0	2	0	0	0	2	NA	0	0	0	0	NA	1	0	NA	NA	1	NA
15249	1	wave_4	9/3/14	2014	Serum	bde28	2.290229309	TRUE	LipidAdj	0.016	6.9862	NA	0	2	0	0	0	2	NA	0	0	0	0	NA	1	0	NA	NA	1	NA
15249	1	wave_4	9/3/14	2014	Serum	bde47	0.14	FALSE	Wetweight	0.045	6.9862	NA	0	2	0	0	0	2	NA	0	0	0	0	NA	1	0	NA	NA	1	NA
15249	1	wave_4	9/3/14	2014	Serum	bde47	20.03950646	FALSE	LipidAdj	0.045	6.9862	NA	0	2	0	0	0	2	NA	0	0	0	0	NA	1	0	NA	NA	1	NA
15249	1	wave_4	9/3/14	2014	Serum	bde66	0.016	TRUE	Wetweight	0.016	6.9862	NA	0	2	0	0	0	2	NA	0	0	0	0	NA	1	0	NA	NA	1	NA
15249	1	wave_4	9/3/14	2014	Serum	bde66	2.290229309	TRUE	LipidAdj	0.016	6.9862	NA	0	2	0	0	0	2	NA	0	0	0	0	NA	1	0	NA	NA	1	NA
15249	1	wave_4	9/3/14	2014	Serum	bde85	0.016	TRUE	Wetweight	0.016	6.9862	NA	0	2	0	0	0	2	NA	0	0	0	0	NA	1	0	NA	NA	1	NA
15249	1	wave_4	9/3/14	2014	Serum	bde85	2.290229309	TRUE	LipidAdj	0.016	6.9862	NA	0	2	0	0	0	2	NA	0	0	0	0	NA	1	0	NA	NA	1	NA
15249	1	wave_4	9/3/14	2014	Serum	bde99	0.075	FALSE	Wetweight	0.027	6.9862	NA	0	2	0	0	0	2	NA	0	0	0	0	NA	1	0	NA	NA	1	NA
15249	1	wave_4	9/3/14	2014	Serum	bde99	10.73544989	FALSE	LipidAdj	0.027	6.9862	NA	0	2	0	0	0	2	NA	0	0	0	0	NA	1	0	NA	NA	1	NA
15249	1	wave_4	9/3/14	2014	Serum	bde100	0.018	TRUE	Wetweight	0.018	6.9862	NA	0	2	0	0	0	2	NA	0	0	0	0	NA	1	0	NA	NA	1	NA
15249	1	wave_4	9/3/14	2014	Serum	bde100	2.576507973	TRUE	LipidAdj	0.018	6.9862	NA	0	2	0	0	0	2	NA	0	0	0	0	NA	1	0	NA	NA	1	NA
15249	1	wave_4	9/3/14	2014	Serum	bde153	0.032	TRUE	Wetweight	0.032	6.9862	NA	0	2	0	0	0	2	NA	0	0	0	0	NA	1	0	NA	NA	1	NA
15249	1	wave_4	9/3/14	2014	Serum	bde153	4.580458618	TRUE	LipidAdj	0.032	6.9862	NA	0	2	0	0	0	2	NA	0	0	0	0	NA	1	0	NA	NA	1	NA
15249	1	wave_4	9/3/14	2014	Serum	bde154	0.032	TRUE	Wetweight	0.032	6.9862	NA	0	2	0	0	0	2	NA	0	0	0	0	NA	1	0	NA	NA	1	NA
15249	1	wave_4	9/3/14	2014	Serum	bde154	4.580458618	TRUE	LipidAdj	0.032	6.9862	NA	0	2	0	0	0	2	NA	0	0	0	0	NA	1	0	NA	NA	1	NA
15249	1	wave_4	9/3/14	2014	Serum	bde183	0.032	TRUE	Wetweight	0.032	6.9862	NA	0	2	0	0	0	2	NA	0	0	0	0	NA	1	0	NA	NA	1	NA
15249	1	wave_4	9/3/14	2014	Serum	bde183	4.580458618	TRUE	LipidAdj	0.032	6.9862	NA	0	2	0	0	0	2	NA	0	0	0	0	NA	1	0	NA	NA	1	NA
15249	1	wave_4	9/3/14	2014	Serum	bde196	0.032	TRUE	Wetweight	0.032	6.9862	NA	0	2	0	0	0	2	NA	0	0	0	0	NA	1	0	NA	NA	1	NA
15249	1	wave_4	9/3/14	2014	Serum	bde196	4.580458618	TRUE	LipidAdj	0.032	6.9862	NA	0	2	0	0	0	2	NA	0	0	0	0	NA	1	0	NA	NA	1	NA
15249	1	wave_4	9/3/14	2014	Serum	bde197	0.032	TRUE	Wetweight	0.032	6.9862	NA	0	2	0	0	0	2	NA	0	0	0	0	NA	1	0	NA	NA	1	NA
15249	1	wave_4	9/3/14	2014	Serum	bde197	4.580458618	TRUE	LipidAdj	0.032	6.9862	NA	0	2	0	0	0	2	NA	0	0	0	0	NA	1	0	NA	NA	1	NA
15249	1	wave_4	9/3/14	2014	Serum	bde201	0.032	TRUE	Wetweight	0.032	6.9862	NA	0	2	0	0	0	2	NA	0	0	0	0	NA	1	0	NA	NA	1	NA
15249	1	wave_4	9/3/14	2014	Serum	bde201	4.580458618	TRUE	LipidAdj	0.032	6.9862	NA	0	2	0	0	0	2	NA	0	0	0	0	NA	1	0	NA	NA	1	NA
15249	1	wave_4	9/3/14	2014	Serum	bde202	0.032	TRUE	Wetweight	0.032	6.9862	NA	0	2	0	0	0	2	NA	0	0	0	0	NA	1	0	NA	NA	1	NA
15249	1	wave_4	9/3/14	2014	Serum	bde202	4.580458618	TRUE	LipidAdj	0.032	6.9862	NA	0	2	0	0	0	2	NA	0	0	0	0	NA	1	0	NA	NA	1	NA
15249	1	wave_4	9/3/14	2014	Serum	bde203	0.032	TRUE	Wetweight	0.032	6.9862	NA	0	2	0	0	0	2	NA	0	0	0	0	NA	1	0	NA	NA	1	NA
15249	1	wave_4	9/3/14	2014	Serum	bde203	4.580458618	TRUE	LipidAdj	0.032	6.9862	NA	0	2	0	0	0	2	NA	0	0	0	0	NA	1	0	NA	NA	1	NA
15249	1	wave_4	9/3/14	2014	Serum	bde206	0.04	TRUE	Wetweight	0.04	6.9862	NA	0	2	0	0	0	2	NA	0	0	0	0	NA	1	0	NA	NA	1	NA
15249	1	wave_4	9/3/14	2014	Serum	bde206	5.725573273	TRUE	LipidAdj	0.04	6.9862	NA	0	2	0	0	0	2	NA	0	0	0	0	NA	1	0	NA	NA	1	NA
15249	1	wave_4	9/3/14	2014	Serum	bde207	0.04	TRUE	Wetweight	0.04	6.9862	NA	0	2	0	0	0	2	NA	0	0	0	0	NA	1	0	NA	NA	1	NA
15249	1	wave_4	9/3/14	2014	Serum	bde207	5.725573273	TRUE	LipidAdj	0.04	6.9862	NA	0	2	0	0	0	2	NA	0	0	0	0	NA	1	0	NA	NA	1	NA
15249	1	wave_4	9/3/14	2014	Serum	bde208	0.04	TRUE	Wetweight	0.04	6.9862	NA	0	2	0	0	0	2	NA	0	0	0	0	NA	1	0	NA	NA	1	NA
15249	1	wave_4	9/3/14	2014	Serum	bde208	5.725573273	TRUE	LipidAdj	0.04	6.9862	NA	0	2	0	0	0	2	NA	0	0	0	0	NA	1	0	NA	NA	1	NA
15249	1	wave_4	9/3/14	2014	Serum	bde209	0.147	TRUE	Wetweight	0.147	6.9862	NA	0	2	0	0	0	2	NA	0	0	0	0	NA	1	0	NA	NA	1	NA
15249	1	wave_4	9/3/14	2014	Serum	bde209	21.04148178	TRUE	LipidAdj	0.147	6.9862	NA	0	2	0	0	0	2	NA	0	0	0	0	NA	1	0	NA	NA	1	NA
15249	1	wave_4	9/3/14	2014	Serum	PBDE4	0.265	FALSE	Wetweight	NA	6.9862	NA	0	2	0	0	0	2	NA	0	0	0	0	NA	1	0	NA	NA	1	NA
15249	1	wave_4	9/3/14	2014	Serum	PBDE4	37.93192293	FALSE	LipidAdj	NA	6.9862	NA	0	2	0	0	0	2	NA	0	0	0	0	NA	1	0	NA	NA	1	NA
15249	1	wave_4	9/3/14	2014	Serum	PBDE5	0.281	FALSE	Wetweight	NA	6.9862	NA	0	2	0	0	0	2	NA	0	0	0	0	NA	1	0	NA	NA	1	NA
15249	1	wave_4	9/3/14	2014	Serum	PBDE5	40.22215224	FALSE	LipidAdj	NA	6.9862	NA	0	2	0	0	0	2	NA	0	0	0	0	NA	1	0	NA	NA	1	NA
15251	1	wave_4	9/3/14	2014	Serum	bde17	0.016	TRUE	Wetweight	0.016	7.2789	NA	2	2	0	NA	NA	2	2	0	NA	NA	2	1	2	1	1	1	1	0
15251	1	wave_4	9/3/14	2014	Serum	bde17	2.198134333	TRUE	LipidAdj	0.016	7.2789	NA	2	2	0	NA	NA	2	2	0	NA	NA	2	1	2	1	1	1	1	0
15251	1	wave_4	9/3/14	2014	Serum	bde28	0.024	FALSE	Wetweight	0.016	7.2789	NA	2	2	0	NA	NA	2	2	0	NA	NA	2	1	2	1	1	1	1	0
15251	1	wave_4	9/3/14	2014	Serum	bde28	3.2972015	FALSE	LipidAdj	0.016	7.2789	NA	2	2	0	NA	NA	2	2	0	NA	NA	2	1	2	1	1	1	1	0
15251	1	wave_4	9/3/14	2014	Serum	bde47	0.359	FALSE	Wetweight	0.045	7.2789	NA	2	2	0	NA	NA	2	2	0	NA	NA	2	1	2	1	1	1	1	0
15251	1	wave_4	9/3/14	2014	Serum	bde47	49.32063911	FALSE	LipidAdj	0.045	7.2789	NA	2	2	0	NA	NA	2	2	0	NA	NA	2	1	2	1	1	1	1	0
15251	1	wave_4	9/3/14	2014	Serum	bde66	0.016	TRUE	Wetweight	0.016	7.2789	NA	2	2	0	NA	NA	2	2	0	NA	NA	2	1	2	1	1	1	1	0
15251	1	wave_4	9/3/14	2014	Serum	bde66	2.198134333	TRUE	LipidAdj	0.016	7.2789	NA	2	2	0	NA	NA	2	2	0	NA	NA	2	1	2	1	1	1	1	0
15251	1	wave_4	9/3/14	2014	Serum	bde85	0.016	TRUE	Wetweight	0.016	7.2789	NA	2	2	0	NA	NA	2	2	0	NA	NA	2	1	2	1	1	1	1	0
15251	1	wave_4	9/3/14	2014	Serum	bde85	2.198134333	TRUE	LipidAdj	0.016	7.2789	NA	2	2	0	NA	NA	2	2	0	NA	NA	2	1	2	1	1	1	1	0
15251	1	wave_4	9/3/14	2014	Serum	bde99	0.093	FALSE	Wetweight	0.027	7.2789	NA	2	2	0	NA	NA	2	2	0	NA	NA	2	1	2	1	1	1	1	0
15251	1	wave_4	9/3/14	2014	Serum	bde99	12.77665581	FALSE	LipidAdj	0.027	7.2789	NA	2	2	0	NA	NA	2	2	0	NA	NA	2	1	2	1	1	1	1	0
15251	1	wave_4	9/3/14	2014	Serum	bde100	0.084	FALSE	Wetweight	0.018	7.2789	NA	2	2	0	NA	NA	2	2	0	NA	NA	2	1	2	1	1	1	1	0
15251	1	wave_4	9/3/14	2014	Serum	bde100	11.54020525	FALSE	LipidAdj	0.018	7.2789	NA	2	2	0	NA	NA	2	2	0	NA	NA	2	1	2	1	1	1	1	0
15251	1	wave_4	9/3/14	2014	Serum	bde153	0.154	FALSE	Wetweight	0.032	7.2789	NA	2	2	0	NA	NA	2	2	0	NA	NA	2	1	2	1	1	1	1	0
15251	1	wave_4	9/3/14	2014	Serum	bde153	21.15704296	FALSE	LipidAdj	0.032	7.2789	NA	2	2	0	NA	NA	2	2	0	NA	NA	2	1	2	1	1	1	1	0
15251	1	wave_4	9/3/14	2014	Serum	bde154	0.032	TRUE	Wetweight	0.032	7.2789	NA	2	2	0	NA	NA	2	2	0	NA	NA	2	1	2	1	1	1	1	0
15251	1	wave_4	9/3/14	2014	Serum	bde154	4.396268667	TRUE	LipidAdj	0.032	7.2789	NA	2	2	0	NA	NA	2	2	0	NA	NA	2	1	2	1	1	1	1	0
15251	1	wave_4	9/3/14	2014	Serum	bde183	0.032	TRUE	Wetweight	0.032	7.2789	NA	2	2	0	NA	NA	2	2	0	NA	NA	2	1	2	1	1	1	1	0
15251	1	wave_4	9/3/14	2014	Serum	bde183	4.396268667	TRUE	LipidAdj	0.032	7.2789	NA	2	2	0	NA	NA	2	2	0	NA	NA	2	1	2	1	1	1	1	0
15251	1	wave_4	9/3/14	2014	Serum	bde196	0.032	TRUE	Wetweight	0.032	7.2789	NA	2	2	0	NA	NA	2	2	0	NA	NA	2	1	2	1	1	1	1	0
15251	1	wave_4	9/3/14	2014	Serum	bde196	4.396268667	TRUE	LipidAdj	0.032	7.2789	NA	2	2	0	NA	NA	2	2	0	NA	NA	2	1	2	1	1	1	1	0
15251	1	wave_4	9/3/14	2014	Serum	bde197	0.032	TRUE	Wetweight	0.032	7.2789	NA	2	2	0	NA	NA	2	2	0	NA	NA	2	1	2	1	1	1	1	0
15251	1	wave_4	9/3/14	2014	Serum	bde197	4.396268667	TRUE	LipidAdj	0.032	7.2789	NA	2	2	0	NA	NA	2	2	0	NA	NA	2	1	2	1	1	1	1	0
15251	1	wave_4	9/3/14	2014	Serum	bde201	0.032	TRUE	Wetweight	0.032	7.2789	NA	2	2	0	NA	NA	2	2	0	NA	NA	2	1	2	1	1	1	1	0
15251	1	wave_4	9/3/14	2014	Serum	bde201	4.396268667	TRUE	LipidAdj	0.032	7.2789	NA	2	2	0	NA	NA	2	2	0	NA	NA	2	1	2	1	1	1	1	0
15251	1	wave_4	9/3/14	2014	Serum	bde202	0.032	TRUE	Wetweight	0.032	7.2789	NA	2	2	0	NA	NA	2	2	0	NA	NA	2	1	2	1	1	1	1	0
15251	1	wave_4	9/3/14	2014	Serum	bde202	4.396268667	TRUE	LipidAdj	0.032	7.2789	NA	2	2	0	NA	NA	2	2	0	NA	NA	2	1	2	1	1	1	1	0
15251	1	wave_4	9/3/14	2014	Serum	bde203	0.032	TRUE	Wetweight	0.032	7.2789	NA	2	2	0	NA	NA	2	2	0	NA	NA	2	1	2	1	1	1	1	0
15251	1	wave_4	9/3/14	2014	Serum	bde203	4.396268667	TRUE	LipidAdj	0.032	7.2789	NA	2	2	0	NA	NA	2	2	0	NA	NA	2	1	2	1	1	1	1	0
15251	1	wave_4	9/3/14	2014	Serum	bde206	0.04	TRUE	Wetweight	0.04	7.2789	NA	2	2	0	NA	NA	2	2	0	NA	NA	2	1	2	1	1	1	1	0
15251	1	wave_4	9/3/14	2014	Serum	bde206	5.495335834	TRUE	LipidAdj	0.04	7.2789	NA	2	2	0	NA	NA	2	2	0	NA	NA	2	1	2	1	1	1	1	0
15251	1	wave_4	9/3/14	2014	Serum	bde207	0.04	TRUE	Wetweight	0.04	7.2789	NA	2	2	0	NA	NA	2	2	0	NA	NA	2	1	2	1	1	1	1	0
15251	1	wave_4	9/3/14	2014	Serum	bde207	5.495335834	TRUE	LipidAdj	0.04	7.2789	NA	2	2	0	NA	NA	2	2	0	NA	NA	2	1	2	1	1	1	1	0
15251	1	wave_4	9/3/14	2014	Serum	bde208	0.04	TRUE	Wetweight	0.04	7.2789	NA	2	2	0	NA	NA	2	2	0	NA	NA	2	1	2	1	1	1	1	0
15251	1	wave_4	9/3/14	2014	Serum	bde208	5.495335834	TRUE	LipidAdj	0.04	7.2789	NA	2	2	0	NA	NA	2	2	0	NA	NA	2	1	2	1	1	1	1	0
15251	1	wave_4	9/3/14	2014	Serum	bde209	0.147	TRUE	Wetweight	0.147	7.2789	NA	2	2	0	NA	NA	2	2	0	NA	NA	2	1	2	1	1	1	1	0
15251	1	wave_4	9/3/14	2014	Serum	bde209	20.19535919	TRUE	LipidAdj	0.147	7.2789	NA	2	2	0	NA	NA	2	2	0	NA	NA	2	1	2	1	1	1	1	0
15251	1	wave_4	9/3/14	2014	Serum	PBDE4	0.69	FALSE	Wetweight	NA	7.2789	NA	2	2	0	NA	NA	2	2	0	NA	NA	2	1	2	1	1	1	1	0
15251	1	wave_4	9/3/14	2014	Serum	PBDE4	94.79454313	FALSE	LipidAdj	NA	7.2789	NA	2	2	0	NA	NA	2	2	0	NA	NA	2	1	2	1	1	1	1	0
15251	1	wave_4	9/3/14	2014	Serum	PBDE5	0.714	FALSE	Wetweight	NA	7.2789	NA	2	2	0	NA	NA	2	2	0	NA	NA	2	1	2	1	1	1	1	0
15251	1	wave_4	9/3/14	2014	Serum	PBDE5	98.09174463	FALSE	LipidAdj	NA	7.2789	NA	2	2	0	NA	NA	2	2	0	NA	NA	2	1	2	1	1	1	1	0
15252	1	wave_4	9/5/14	2014	Serum	bde17	0.016	TRUE	Wetweight	0.016	7.164	NA	2	2	0	NA	NA	2	2	0	NA	NA	2	2	2	1	NA	NA	0	NA
15252	1	wave_4	9/5/14	2014	Serum	bde17	2.233389168	TRUE	LipidAdj	0.016	7.164	NA	2	2	0	NA	NA	2	2	0	NA	NA	2	2	2	1	NA	NA	0	NA
15252	1	wave_4	9/5/14	2014	Serum	bde28	0.016	TRUE	Wetweight	0.016	7.164	NA	2	2	0	NA	NA	2	2	0	NA	NA	2	2	2	1	NA	NA	0	NA
15252	1	wave_4	9/5/14	2014	Serum	bde28	2.233389168	TRUE	LipidAdj	0.016	7.164	NA	2	2	0	NA	NA	2	2	0	NA	NA	2	2	2	1	NA	NA	0	NA
15252	1	wave_4	9/5/14	2014	Serum	bde47	0.109	FALSE	Wetweight	0.045	7.164	NA	2	2	0	NA	NA	2	2	0	NA	NA	2	2	2	1	NA	NA	0	NA
15252	1	wave_4	9/5/14	2014	Serum	bde47	15.21496371	FALSE	LipidAdj	0.045	7.164	NA	2	2	0	NA	NA	2	2	0	NA	NA	2	2	2	1	NA	NA	0	NA
15252	1	wave_4	9/5/14	2014	Serum	bde66	0.016	TRUE	Wetweight	0.016	7.164	NA	2	2	0	NA	NA	2	2	0	NA	NA	2	2	2	1	NA	NA	0	NA
15252	1	wave_4	9/5/14	2014	Serum	bde66	2.233389168	TRUE	LipidAdj	0.016	7.164	NA	2	2	0	NA	NA	2	2	0	NA	NA	2	2	2	1	NA	NA	0	NA
15252	1	wave_4	9/5/14	2014	Serum	bde85	0.016	TRUE	Wetweight	0.016	7.164	NA	2	2	0	NA	NA	2	2	0	NA	NA	2	2	2	1	NA	NA	0	NA
15252	1	wave_4	9/5/14	2014	Serum	bde85	2.233389168	TRUE	LipidAdj	0.016	7.164	NA	2	2	0	NA	NA	2	2	0	NA	NA	2	2	2	1	NA	NA	0	NA
15252	1	wave_4	9/5/14	2014	Serum	bde99	0.039	FALSE	Wetweight	0.027	7.164	NA	2	2	0	NA	NA	2	2	0	NA	NA	2	2	2	1	NA	NA	0	NA
15252	1	wave_4	9/5/14	2014	Serum	bde99	5.443886097	FALSE	LipidAdj	0.027	7.164	NA	2	2	0	NA	NA	2	2	0	NA	NA	2	2	2	1	NA	NA	0	NA
15252	1	wave_4	9/5/14	2014	Serum	bde100	0.022	FALSE	Wetweight	0.018	7.164	NA	2	2	0	NA	NA	2	2	0	NA	NA	2	2	2	1	NA	NA	0	NA
15252	1	wave_4	9/5/14	2014	Serum	bde100	3.070910106	FALSE	LipidAdj	0.018	7.164	NA	2	2	0	NA	NA	2	2	0	NA	NA	2	2	2	1	NA	NA	0	NA
15252	1	wave_4	9/5/14	2014	Serum	bde153	0.075	FALSE	Wetweight	0.032	7.164	NA	2	2	0	NA	NA	2	2	0	NA	NA	2	2	2	1	NA	NA	0	NA
15252	1	wave_4	9/5/14	2014	Serum	bde153	10.46901173	FALSE	LipidAdj	0.032	7.164	NA	2	2	0	NA	NA	2	2	0	NA	NA	2	2	2	1	NA	NA	0	NA
15252	1	wave_4	9/5/14	2014	Serum	bde154	0.032	TRUE	Wetweight	0.032	7.164	NA	2	2	0	NA	NA	2	2	0	NA	NA	2	2	2	1	NA	NA	0	NA
15252	1	wave_4	9/5/14	2014	Serum	bde154	4.466778336	TRUE	LipidAdj	0.032	7.164	NA	2	2	0	NA	NA	2	2	0	NA	NA	2	2	2	1	NA	NA	0	NA
15252	1	wave_4	9/5/14	2014	Serum	bde183	0.032	TRUE	Wetweight	0.032	7.164	NA	2	2	0	NA	NA	2	2	0	NA	NA	2	2	2	1	NA	NA	0	NA
15252	1	wave_4	9/5/14	2014	Serum	bde183	4.466778336	TRUE	LipidAdj	0.032	7.164	NA	2	2	0	NA	NA	2	2	0	NA	NA	2	2	2	1	NA	NA	0	NA
15252	1	wave_4	9/5/14	2014	Serum	bde196	0.032	TRUE	Wetweight	0.032	7.164	NA	2	2	0	NA	NA	2	2	0	NA	NA	2	2	2	1	NA	NA	0	NA
15252	1	wave_4	9/5/14	2014	Serum	bde196	4.466778336	TRUE	LipidAdj	0.032	7.164	NA	2	2	0	NA	NA	2	2	0	NA	NA	2	2	2	1	NA	NA	0	NA
15252	1	wave_4	9/5/14	2014	Serum	bde197	0.032	TRUE	Wetweight	0.032	7.164	NA	2	2	0	NA	NA	2	2	0	NA	NA	2	2	2	1	NA	NA	0	NA
15252	1	wave_4	9/5/14	2014	Serum	bde197	4.466778336	TRUE	LipidAdj	0.032	7.164	NA	2	2	0	NA	NA	2	2	0	NA	NA	2	2	2	1	NA	NA	0	NA
15252	1	wave_4	9/5/14	2014	Serum	bde201	0.032	TRUE	Wetweight	0.032	7.164	NA	2	2	0	NA	NA	2	2	0	NA	NA	2	2	2	1	NA	NA	0	NA
15252	1	wave_4	9/5/14	2014	Serum	bde201	4.466778336	TRUE	LipidAdj	0.032	7.164	NA	2	2	0	NA	NA	2	2	0	NA	NA	2	2	2	1	NA	NA	0	NA
15252	1	wave_4	9/5/14	2014	Serum	bde202	0.032	TRUE	Wetweight	0.032	7.164	NA	2	2	0	NA	NA	2	2	0	NA	NA	2	2	2	1	NA	NA	0	NA
15252	1	wave_4	9/5/14	2014	Serum	bde202	4.466778336	TRUE	LipidAdj	0.032	7.164	NA	2	2	0	NA	NA	2	2	0	NA	NA	2	2	2	1	NA	NA	0	NA
15252	1	wave_4	9/5/14	2014	Serum	bde203	0.032	TRUE	Wetweight	0.032	7.164	NA	2	2	0	NA	NA	2	2	0	NA	NA	2	2	2	1	NA	NA	0	NA
15252	1	wave_4	9/5/14	2014	Serum	bde203	4.466778336	TRUE	LipidAdj	0.032	7.164	NA	2	2	0	NA	NA	2	2	0	NA	NA	2	2	2	1	NA	NA	0	NA
15252	1	wave_4	9/5/14	2014	Serum	bde206	0.04	TRUE	Wetweight	0.04	7.164	NA	2	2	0	NA	NA	2	2	0	NA	NA	2	2	2	1	NA	NA	0	NA
15252	1	wave_4	9/5/14	2014	Serum	bde206	5.58347292	TRUE	LipidAdj	0.04	7.164	NA	2	2	0	NA	NA	2	2	0	NA	NA	2	2	2	1	NA	NA	0	NA
15252	1	wave_4	9/5/14	2014	Serum	bde207	0.04	TRUE	Wetweight	0.04	7.164	NA	2	2	0	NA	NA	2	2	0	NA	NA	2	2	2	1	NA	NA	0	NA
15252	1	wave_4	9/5/14	2014	Serum	bde207	5.58347292	TRUE	LipidAdj	0.04	7.164	NA	2	2	0	NA	NA	2	2	0	NA	NA	2	2	2	1	NA	NA	0	NA
15252	1	wave_4	9/5/14	2014	Serum	bde208	0.04	TRUE	Wetweight	0.04	7.164	NA	2	2	0	NA	NA	2	2	0	NA	NA	2	2	2	1	NA	NA	0	NA
15252	1	wave_4	9/5/14	2014	Serum	bde208	5.58347292	TRUE	LipidAdj	0.04	7.164	NA	2	2	0	NA	NA	2	2	0	NA	NA	2	2	2	1	NA	NA	0	NA
15252	1	wave_4	9/5/14	2014	Serum	bde209	0.147	TRUE	Wetweight	0.147	7.164	NA	2	2	0	NA	NA	2	2	0	NA	NA	2	2	2	1	NA	NA	0	NA
15252	1	wave_4	9/5/14	2014	Serum	bde209	20.51926298	TRUE	LipidAdj	0.147	7.164	NA	2	2	0	NA	NA	2	2	0	NA	NA	2	2	2	1	NA	NA	0	NA
15252	1	wave_4	9/5/14	2014	Serum	PBDE4	0.245	FALSE	Wetweight	NA	7.164	NA	2	2	0	NA	NA	2	2	0	NA	NA	2	2	2	1	NA	NA	0	NA
15252	1	wave_4	9/5/14	2014	Serum	PBDE4	34.19877164	FALSE	LipidAdj	NA	7.164	NA	2	2	0	NA	NA	2	2	0	NA	NA	2	2	2	1	NA	NA	0	NA
15252	1	wave_4	9/5/14	2014	Serum	PBDE5	0.261	FALSE	Wetweight	NA	7.164	NA	2	2	0	NA	NA	2	2	0	NA	NA	2	2	2	1	NA	NA	0	NA
15252	1	wave_4	9/5/14	2014	Serum	PBDE5	36.4321608	FALSE	LipidAdj	NA	7.164	NA	2	2	0	NA	NA	2	2	0	NA	NA	2	2	2	1	NA	NA	0	NA
15254	1	wave_4	9/5/14	2014	Serum	bde17	0.016	TRUE	Wetweight	0.016	6.013	NA	2	2	0	1	1	2	2	0	NA	NA	1	NA	1	1	NA	NA	1	1
15254	1	wave_4	9/5/14	2014	Serum	bde17	2.66090138	TRUE	LipidAdj	0.016	6.013	NA	2	2	0	1	1	2	2	0	NA	NA	1	NA	1	1	NA	NA	1	1
15254	1	wave_4	9/5/14	2014	Serum	bde28	0.016	TRUE	Wetweight	0.016	6.013	NA	2	2	0	1	1	2	2	0	NA	NA	1	NA	1	1	NA	NA	1	1
15254	1	wave_4	9/5/14	2014	Serum	bde28	2.66090138	TRUE	LipidAdj	0.016	6.013	NA	2	2	0	1	1	2	2	0	NA	NA	1	NA	1	1	NA	NA	1	1
15254	1	wave_4	9/5/14	2014	Serum	bde47	0.308	FALSE	Wetweight	0.045	6.013	NA	2	2	0	1	1	2	2	0	NA	NA	1	NA	1	1	NA	NA	1	1
15254	1	wave_4	9/5/14	2014	Serum	bde47	51.22235157	FALSE	LipidAdj	0.045	6.013	NA	2	2	0	1	1	2	2	0	NA	NA	1	NA	1	1	NA	NA	1	1
15254	1	wave_4	9/5/14	2014	Serum	bde66	0.016	TRUE	Wetweight	0.016	6.013	NA	2	2	0	1	1	2	2	0	NA	NA	1	NA	1	1	NA	NA	1	1
15254	1	wave_4	9/5/14	2014	Serum	bde66	2.66090138	TRUE	LipidAdj	0.016	6.013	NA	2	2	0	1	1	2	2	0	NA	NA	1	NA	1	1	NA	NA	1	1
15254	1	wave_4	9/5/14	2014	Serum	bde85	0.016	TRUE	Wetweight	0.016	6.013	NA	2	2	0	1	1	2	2	0	NA	NA	1	NA	1	1	NA	NA	1	1
15254	1	wave_4	9/5/14	2014	Serum	bde85	2.66090138	TRUE	LipidAdj	0.016	6.013	NA	2	2	0	1	1	2	2	0	NA	NA	1	NA	1	1	NA	NA	1	1
15254	1	wave_4	9/5/14	2014	Serum	bde99	0.098	FALSE	Wetweight	0.027	6.013	NA	2	2	0	1	1	2	2	0	NA	NA	1	NA	1	1	NA	NA	1	1
15254	1	wave_4	9/5/14	2014	Serum	bde99	16.29802095	FALSE	LipidAdj	0.027	6.013	NA	2	2	0	1	1	2	2	0	NA	NA	1	NA	1	1	NA	NA	1	1
15254	1	wave_4	9/5/14	2014	Serum	bde100	0.08	FALSE	Wetweight	0.018	6.013	NA	2	2	0	1	1	2	2	0	NA	NA	1	NA	1	1	NA	NA	1	1
15254	1	wave_4	9/5/14	2014	Serum	bde100	13.3045069	FALSE	LipidAdj	0.018	6.013	NA	2	2	0	1	1	2	2	0	NA	NA	1	NA	1	1	NA	NA	1	1
15254	1	wave_4	9/5/14	2014	Serum	bde153	0.068	FALSE	Wetweight	0.032	6.013	NA	2	2	0	1	1	2	2	0	NA	NA	1	NA	1	1	NA	NA	1	1
15254	1	wave_4	9/5/14	2014	Serum	bde153	11.30883087	FALSE	LipidAdj	0.032	6.013	NA	2	2	0	1	1	2	2	0	NA	NA	1	NA	1	1	NA	NA	1	1
15254	1	wave_4	9/5/14	2014	Serum	bde154	0.032	TRUE	Wetweight	0.032	6.013	NA	2	2	0	1	1	2	2	0	NA	NA	1	NA	1	1	NA	NA	1	1
15254	1	wave_4	9/5/14	2014	Serum	bde154	5.321802761	TRUE	LipidAdj	0.032	6.013	NA	2	2	0	1	1	2	2	0	NA	NA	1	NA	1	1	NA	NA	1	1
15254	1	wave_4	9/5/14	2014	Serum	bde183	0.032	TRUE	Wetweight	0.032	6.013	NA	2	2	0	1	1	2	2	0	NA	NA	1	NA	1	1	NA	NA	1	1
15254	1	wave_4	9/5/14	2014	Serum	bde183	5.321802761	TRUE	LipidAdj	0.032	6.013	NA	2	2	0	1	1	2	2	0	NA	NA	1	NA	1	1	NA	NA	1	1
15254	1	wave_4	9/5/14	2014	Serum	bde196	0.032	TRUE	Wetweight	0.032	6.013	NA	2	2	0	1	1	2	2	0	NA	NA	1	NA	1	1	NA	NA	1	1
15254	1	wave_4	9/5/14	2014	Serum	bde196	5.321802761	TRUE	LipidAdj	0.032	6.013	NA	2	2	0	1	1	2	2	0	NA	NA	1	NA	1	1	NA	NA	1	1
15254	1	wave_4	9/5/14	2014	Serum	bde197	0.032	TRUE	Wetweight	0.032	6.013	NA	2	2	0	1	1	2	2	0	NA	NA	1	NA	1	1	NA	NA	1	1
15254	1	wave_4	9/5/14	2014	Serum	bde197	5.321802761	TRUE	LipidAdj	0.032	6.013	NA	2	2	0	1	1	2	2	0	NA	NA	1	NA	1	1	NA	NA	1	1
15254	1	wave_4	9/5/14	2014	Serum	bde201	0.032	TRUE	Wetweight	0.032	6.013	NA	2	2	0	1	1	2	2	0	NA	NA	1	NA	1	1	NA	NA	1	1
15254	1	wave_4	9/5/14	2014	Serum	bde201	5.321802761	TRUE	LipidAdj	0.032	6.013	NA	2	2	0	1	1	2	2	0	NA	NA	1	NA	1	1	NA	NA	1	1
15254	1	wave_4	9/5/14	2014	Serum	bde202	0.032	TRUE	Wetweight	0.032	6.013	NA	2	2	0	1	1	2	2	0	NA	NA	1	NA	1	1	NA	NA	1	1
15254	1	wave_4	9/5/14	2014	Serum	bde202	5.321802761	TRUE	LipidAdj	0.032	6.013	NA	2	2	0	1	1	2	2	0	NA	NA	1	NA	1	1	NA	NA	1	1
15254	1	wave_4	9/5/14	2014	Serum	bde203	0.032	TRUE	Wetweight	0.032	6.013	NA	2	2	0	1	1	2	2	0	NA	NA	1	NA	1	1	NA	NA	1	1
15254	1	wave_4	9/5/14	2014	Serum	bde203	5.321802761	TRUE	LipidAdj	0.032	6.013	NA	2	2	0	1	1	2	2	0	NA	NA	1	NA	1	1	NA	NA	1	1
15254	1	wave_4	9/5/14	2014	Serum	bde206	0.04	TRUE	Wetweight	0.04	6.013	NA	2	2	0	1	1	2	2	0	NA	NA	1	NA	1	1	NA	NA	1	1
15254	1	wave_4	9/5/14	2014	Serum	bde206	6.652253451	TRUE	LipidAdj	0.04	6.013	NA	2	2	0	1	1	2	2	0	NA	NA	1	NA	1	1	NA	NA	1	1
15254	1	wave_4	9/5/14	2014	Serum	bde207	0.04	TRUE	Wetweight	0.04	6.013	NA	2	2	0	1	1	2	2	0	NA	NA	1	NA	1	1	NA	NA	1	1
15254	1	wave_4	9/5/14	2014	Serum	bde207	6.652253451	TRUE	LipidAdj	0.04	6.013	NA	2	2	0	1	1	2	2	0	NA	NA	1	NA	1	1	NA	NA	1	1
15254	1	wave_4	9/5/14	2014	Serum	bde208	0.04	TRUE	Wetweight	0.04	6.013	NA	2	2	0	1	1	2	2	0	NA	NA	1	NA	1	1	NA	NA	1	1
15254	1	wave_4	9/5/14	2014	Serum	bde208	6.652253451	TRUE	LipidAdj	0.04	6.013	NA	2	2	0	1	1	2	2	0	NA	NA	1	NA	1	1	NA	NA	1	1
15254	1	wave_4	9/5/14	2014	Serum	bde209	0.147	TRUE	Wetweight	0.147	6.013	NA	2	2	0	1	1	2	2	0	NA	NA	1	NA	1	1	NA	NA	1	1
15254	1	wave_4	9/5/14	2014	Serum	bde209	24.44703143	TRUE	LipidAdj	0.147	6.013	NA	2	2	0	1	1	2	2	0	NA	NA	1	NA	1	1	NA	NA	1	1
15254	1	wave_4	9/5/14	2014	Serum	PBDE4	0.554	FALSE	Wetweight	NA	6.013	NA	2	2	0	1	1	2	2	0	NA	NA	1	NA	1	1	NA	NA	1	1
15254	1	wave_4	9/5/14	2014	Serum	PBDE4	92.13371029	FALSE	LipidAdj	NA	6.013	NA	2	2	0	1	1	2	2	0	NA	NA	1	NA	1	1	NA	NA	1	1
15254	1	wave_4	9/5/14	2014	Serum	PBDE5	0.57	FALSE	Wetweight	NA	6.013	NA	2	2	0	1	1	2	2	0	NA	NA	1	NA	1	1	NA	NA	1	1
15254	1	wave_4	9/5/14	2014	Serum	PBDE5	94.79461167	FALSE	LipidAdj	NA	6.013	NA	2	2	0	1	1	2	2	0	NA	NA	1	NA	1	1	NA	NA	1	1
15259	1	wave_4	9/12/14	2014	Serum	bde17	0.016	TRUE	Wetweight	0.016	7.7264	NA	0	2	0	2	2	1	2	0	0	0	0	0	2	0	1	1	1	NA
15259	1	wave_4	9/12/14	2014	Serum	bde17	2.070822116	TRUE	LipidAdj	0.016	7.7264	NA	0	2	0	2	2	1	2	0	0	0	0	0	2	0	1	1	1	NA
15259	1	wave_4	9/12/14	2014	Serum	bde28	0.016	TRUE	Wetweight	0.016	7.7264	NA	0	2	0	2	2	1	2	0	0	0	0	0	2	0	1	1	1	NA
15259	1	wave_4	9/12/14	2014	Serum	bde28	2.070822116	TRUE	LipidAdj	0.016	7.7264	NA	0	2	0	2	2	1	2	0	0	0	0	0	2	0	1	1	1	NA
15259	1	wave_4	9/12/14	2014	Serum	bde47	0.231	FALSE	Wetweight	0.045	7.7264	NA	0	2	0	2	2	1	2	0	0	0	0	0	2	0	1	1	1	NA
15259	1	wave_4	9/12/14	2014	Serum	bde47	29.89749431	FALSE	LipidAdj	0.045	7.7264	NA	0	2	0	2	2	1	2	0	0	0	0	0	2	0	1	1	1	NA
15259	1	wave_4	9/12/14	2014	Serum	bde66	0.016	TRUE	Wetweight	0.016	7.7264	NA	0	2	0	2	2	1	2	0	0	0	0	0	2	0	1	1	1	NA
15259	1	wave_4	9/12/14	2014	Serum	bde66	2.070822116	TRUE	LipidAdj	0.016	7.7264	NA	0	2	0	2	2	1	2	0	0	0	0	0	2	0	1	1	1	NA
15259	1	wave_4	9/12/14	2014	Serum	bde85	0.016	TRUE	Wetweight	0.016	7.7264	NA	0	2	0	2	2	1	2	0	0	0	0	0	2	0	1	1	1	NA
15259	1	wave_4	9/12/14	2014	Serum	bde85	2.070822116	TRUE	LipidAdj	0.016	7.7264	NA	0	2	0	2	2	1	2	0	0	0	0	0	2	0	1	1	1	NA
15259	1	wave_4	9/12/14	2014	Serum	bde99	0.078	FALSE	Wetweight	0.027	7.7264	NA	0	2	0	2	2	1	2	0	0	0	0	0	2	0	1	1	1	NA
15259	1	wave_4	9/12/14	2014	Serum	bde99	10.09525782	FALSE	LipidAdj	0.027	7.7264	NA	0	2	0	2	2	1	2	0	0	0	0	0	2	0	1	1	1	NA
15259	1	wave_4	9/12/14	2014	Serum	bde100	0.048	FALSE	Wetweight	0.018	7.7264	NA	0	2	0	2	2	1	2	0	0	0	0	0	2	0	1	1	1	NA
15259	1	wave_4	9/12/14	2014	Serum	bde100	6.212466349	FALSE	LipidAdj	0.018	7.7264	NA	0	2	0	2	2	1	2	0	0	0	0	0	2	0	1	1	1	NA
15259	1	wave_4	9/12/14	2014	Serum	bde153	0.032	TRUE	Wetweight	0.032	7.7264	NA	0	2	0	2	2	1	2	0	0	0	0	0	2	0	1	1	1	NA
15259	1	wave_4	9/12/14	2014	Serum	bde153	4.141644233	TRUE	LipidAdj	0.032	7.7264	NA	0	2	0	2	2	1	2	0	0	0	0	0	2	0	1	1	1	NA
15259	1	wave_4	9/12/14	2014	Serum	bde154	0.032	TRUE	Wetweight	0.032	7.7264	NA	0	2	0	2	2	1	2	0	0	0	0	0	2	0	1	1	1	NA
15259	1	wave_4	9/12/14	2014	Serum	bde154	4.141644233	TRUE	LipidAdj	0.032	7.7264	NA	0	2	0	2	2	1	2	0	0	0	0	0	2	0	1	1	1	NA
15259	1	wave_4	9/12/14	2014	Serum	bde183	0.032	TRUE	Wetweight	0.032	7.7264	NA	0	2	0	2	2	1	2	0	0	0	0	0	2	0	1	1	1	NA
15259	1	wave_4	9/12/14	2014	Serum	bde183	4.141644233	TRUE	LipidAdj	0.032	7.7264	NA	0	2	0	2	2	1	2	0	0	0	0	0	2	0	1	1	1	NA
15259	1	wave_4	9/12/14	2014	Serum	bde196	0.032	TRUE	Wetweight	0.032	7.7264	NA	0	2	0	2	2	1	2	0	0	0	0	0	2	0	1	1	1	NA
15259	1	wave_4	9/12/14	2014	Serum	bde196	4.141644233	TRUE	LipidAdj	0.032	7.7264	NA	0	2	0	2	2	1	2	0	0	0	0	0	2	0	1	1	1	NA
15259	1	wave_4	9/12/14	2014	Serum	bde197	0.032	TRUE	Wetweight	0.032	7.7264	NA	0	2	0	2	2	1	2	0	0	0	0	0	2	0	1	1	1	NA
15259	1	wave_4	9/12/14	2014	Serum	bde197	4.141644233	TRUE	LipidAdj	0.032	7.7264	NA	0	2	0	2	2	1	2	0	0	0	0	0	2	0	1	1	1	NA
15259	1	wave_4	9/12/14	2014	Serum	bde201	0.032	TRUE	Wetweight	0.032	7.7264	NA	0	2	0	2	2	1	2	0	0	0	0	0	2	0	1	1	1	NA
15259	1	wave_4	9/12/14	2014	Serum	bde201	4.141644233	TRUE	LipidAdj	0.032	7.7264	NA	0	2	0	2	2	1	2	0	0	0	0	0	2	0	1	1	1	NA
15259	1	wave_4	9/12/14	2014	Serum	bde202	0.032	TRUE	Wetweight	0.032	7.7264	NA	0	2	0	2	2	1	2	0	0	0	0	0	2	0	1	1	1	NA
15259	1	wave_4	9/12/14	2014	Serum	bde202	4.141644233	TRUE	LipidAdj	0.032	7.7264	NA	0	2	0	2	2	1	2	0	0	0	0	0	2	0	1	1	1	NA
15259	1	wave_4	9/12/14	2014	Serum	bde203	0.032	TRUE	Wetweight	0.032	7.7264	NA	0	2	0	2	2	1	2	0	0	0	0	0	2	0	1	1	1	NA
15259	1	wave_4	9/12/14	2014	Serum	bde203	4.141644233	TRUE	LipidAdj	0.032	7.7264	NA	0	2	0	2	2	1	2	0	0	0	0	0	2	0	1	1	1	NA
15259	1	wave_4	9/12/14	2014	Serum	bde206	0.04	TRUE	Wetweight	0.04	7.7264	NA	0	2	0	2	2	1	2	0	0	0	0	0	2	0	1	1	1	NA
15259	1	wave_4	9/12/14	2014	Serum	bde206	5.177055291	TRUE	LipidAdj	0.04	7.7264	NA	0	2	0	2	2	1	2	0	0	0	0	0	2	0	1	1	1	NA
15259	1	wave_4	9/12/14	2014	Serum	bde207	0.04	TRUE	Wetweight	0.04	7.7264	NA	0	2	0	2	2	1	2	0	0	0	0	0	2	0	1	1	1	NA
15259	1	wave_4	9/12/14	2014	Serum	bde207	5.177055291	TRUE	LipidAdj	0.04	7.7264	NA	0	2	0	2	2	1	2	0	0	0	0	0	2	0	1	1	1	NA
15259	1	wave_4	9/12/14	2014	Serum	bde208	0.04	TRUE	Wetweight	0.04	7.7264	NA	0	2	0	2	2	1	2	0	0	0	0	0	2	0	1	1	1	NA
15259	1	wave_4	9/12/14	2014	Serum	bde208	5.177055291	TRUE	LipidAdj	0.04	7.7264	NA	0	2	0	2	2	1	2	0	0	0	0	0	2	0	1	1	1	NA
15259	1	wave_4	9/12/14	2014	Serum	bde209	0.147	TRUE	Wetweight	0.147	7.7264	NA	0	2	0	2	2	1	2	0	0	0	0	0	2	0	1	1	1	NA
15259	1	wave_4	9/12/14	2014	Serum	bde209	19.02567819	TRUE	LipidAdj	0.147	7.7264	NA	0	2	0	2	2	1	2	0	0	0	0	0	2	0	1	1	1	NA
15259	1	wave_4	9/12/14	2014	Serum	PBDE4	0.389	FALSE	Wetweight	NA	7.7264	NA	0	2	0	2	2	1	2	0	0	0	0	0	2	0	1	1	1	NA
15259	1	wave_4	9/12/14	2014	Serum	PBDE4	50.3468627	FALSE	LipidAdj	NA	7.7264	NA	0	2	0	2	2	1	2	0	0	0	0	0	2	0	1	1	1	NA
15259	1	wave_4	9/12/14	2014	Serum	PBDE5	0.405	FALSE	Wetweight	NA	7.7264	NA	0	2	0	2	2	1	2	0	0	0	0	0	2	0	1	1	1	NA
15259	1	wave_4	9/12/14	2014	Serum	PBDE5	52.41768482	FALSE	LipidAdj	NA	7.7264	NA	0	2	0	2	2	1	2	0	0	0	0	0	2	0	1	1	1	NA
15260	1	wave_4	9/12/14	2014	Serum	bde17	0.016	TRUE	Wetweight	0.016	6.7287	NA	2	0	2	1	1	1	NA	0	0	0	2	0	1	0	1	1	2	NA
15260	1	wave_4	9/12/14	2014	Serum	bde17	2.377873884	TRUE	LipidAdj	0.016	6.7287	NA	2	0	2	1	1	1	NA	0	0	0	2	0	1	0	1	1	2	NA
15260	1	wave_4	9/12/14	2014	Serum	bde28	0.036	FALSE	Wetweight	0.016	6.7287	NA	2	0	2	1	1	1	NA	0	0	0	2	0	1	0	1	1	2	NA
15260	1	wave_4	9/12/14	2014	Serum	bde28	5.350216238	FALSE	LipidAdj	0.016	6.7287	NA	2	0	2	1	1	1	NA	0	0	0	2	0	1	0	1	1	2	NA
15260	1	wave_4	9/12/14	2014	Serum	bde47	0.251	FALSE	Wetweight	0.045	6.7287	NA	2	0	2	1	1	1	NA	0	0	0	2	0	1	0	1	1	2	NA
15260	1	wave_4	9/12/14	2014	Serum	bde47	37.30289655	FALSE	LipidAdj	0.045	6.7287	NA	2	0	2	1	1	1	NA	0	0	0	2	0	1	0	1	1	2	NA
15260	1	wave_4	9/12/14	2014	Serum	bde66	0.016	TRUE	Wetweight	0.016	6.7287	NA	2	0	2	1	1	1	NA	0	0	0	2	0	1	0	1	1	2	NA
15260	1	wave_4	9/12/14	2014	Serum	bde66	2.377873884	TRUE	LipidAdj	0.016	6.7287	NA	2	0	2	1	1	1	NA	0	0	0	2	0	1	0	1	1	2	NA
15260	1	wave_4	9/12/14	2014	Serum	bde85	0.016	TRUE	Wetweight	0.016	6.7287	NA	2	0	2	1	1	1	NA	0	0	0	2	0	1	0	1	1	2	NA
15260	1	wave_4	9/12/14	2014	Serum	bde85	2.377873884	TRUE	LipidAdj	0.016	6.7287	NA	2	0	2	1	1	1	NA	0	0	0	2	0	1	0	1	1	2	NA
15260	1	wave_4	9/12/14	2014	Serum	bde99	0.071	FALSE	Wetweight	0.027	6.7287	NA	2	0	2	1	1	1	NA	0	0	0	2	0	1	0	1	1	2	NA
15260	1	wave_4	9/12/14	2014	Serum	bde99	10.55181536	FALSE	LipidAdj	0.027	6.7287	NA	2	0	2	1	1	1	NA	0	0	0	2	0	1	0	1	1	2	NA
15260	1	wave_4	9/12/14	2014	Serum	bde100	0.056	FALSE	Wetweight	0.018	6.7287	NA	2	0	2	1	1	1	NA	0	0	0	2	0	1	0	1	1	2	NA
15260	1	wave_4	9/12/14	2014	Serum	bde100	8.322558592	FALSE	LipidAdj	0.018	6.7287	NA	2	0	2	1	1	1	NA	0	0	0	2	0	1	0	1	1	2	NA
15260	1	wave_4	9/12/14	2014	Serum	bde153	0.126	FALSE	Wetweight	0.032	6.7287	NA	2	0	2	1	1	1	NA	0	0	0	2	0	1	0	1	1	2	NA
15260	1	wave_4	9/12/14	2014	Serum	bde153	18.72575683	FALSE	LipidAdj	0.032	6.7287	NA	2	0	2	1	1	1	NA	0	0	0	2	0	1	0	1	1	2	NA
15260	1	wave_4	9/12/14	2014	Serum	bde154	0.032	TRUE	Wetweight	0.032	6.7287	NA	2	0	2	1	1	1	NA	0	0	0	2	0	1	0	1	1	2	NA
15260	1	wave_4	9/12/14	2014	Serum	bde154	4.755747767	TRUE	LipidAdj	0.032	6.7287	NA	2	0	2	1	1	1	NA	0	0	0	2	0	1	0	1	1	2	NA
15260	1	wave_4	9/12/14	2014	Serum	bde183	0.032	TRUE	Wetweight	0.032	6.7287	NA	2	0	2	1	1	1	NA	0	0	0	2	0	1	0	1	1	2	NA
15260	1	wave_4	9/12/14	2014	Serum	bde183	4.755747767	TRUE	LipidAdj	0.032	6.7287	NA	2	0	2	1	1	1	NA	0	0	0	2	0	1	0	1	1	2	NA
15260	1	wave_4	9/12/14	2014	Serum	bde196	0.032	TRUE	Wetweight	0.032	6.7287	NA	2	0	2	1	1	1	NA	0	0	0	2	0	1	0	1	1	2	NA
15260	1	wave_4	9/12/14	2014	Serum	bde196	4.755747767	TRUE	LipidAdj	0.032	6.7287	NA	2	0	2	1	1	1	NA	0	0	0	2	0	1	0	1	1	2	NA
15260	1	wave_4	9/12/14	2014	Serum	bde197	0.032	TRUE	Wetweight	0.032	6.7287	NA	2	0	2	1	1	1	NA	0	0	0	2	0	1	0	1	1	2	NA
15260	1	wave_4	9/12/14	2014	Serum	bde197	4.755747767	TRUE	LipidAdj	0.032	6.7287	NA	2	0	2	1	1	1	NA	0	0	0	2	0	1	0	1	1	2	NA
15260	1	wave_4	9/12/14	2014	Serum	bde201	0.032	TRUE	Wetweight	0.032	6.7287	NA	2	0	2	1	1	1	NA	0	0	0	2	0	1	0	1	1	2	NA
15260	1	wave_4	9/12/14	2014	Serum	bde201	4.755747767	TRUE	LipidAdj	0.032	6.7287	NA	2	0	2	1	1	1	NA	0	0	0	2	0	1	0	1	1	2	NA
15260	1	wave_4	9/12/14	2014	Serum	bde202	0.032	TRUE	Wetweight	0.032	6.7287	NA	2	0	2	1	1	1	NA	0	0	0	2	0	1	0	1	1	2	NA
15260	1	wave_4	9/12/14	2014	Serum	bde202	4.755747767	TRUE	LipidAdj	0.032	6.7287	NA	2	0	2	1	1	1	NA	0	0	0	2	0	1	0	1	1	2	NA
15260	1	wave_4	9/12/14	2014	Serum	bde203	0.032	TRUE	Wetweight	0.032	6.7287	NA	2	0	2	1	1	1	NA	0	0	0	2	0	1	0	1	1	2	NA
15260	1	wave_4	9/12/14	2014	Serum	bde203	4.755747767	TRUE	LipidAdj	0.032	6.7287	NA	2	0	2	1	1	1	NA	0	0	0	2	0	1	0	1	1	2	NA
15260	1	wave_4	9/12/14	2014	Serum	bde206	0.04	TRUE	Wetweight	0.04	6.7287	NA	2	0	2	1	1	1	NA	0	0	0	2	0	1	0	1	1	2	NA
15260	1	wave_4	9/12/14	2014	Serum	bde206	5.944684709	TRUE	LipidAdj	0.04	6.7287	NA	2	0	2	1	1	1	NA	0	0	0	2	0	1	0	1	1	2	NA
15260	1	wave_4	9/12/14	2014	Serum	bde207	0.04	TRUE	Wetweight	0.04	6.7287	NA	2	0	2	1	1	1	NA	0	0	0	2	0	1	0	1	1	2	NA
15260	1	wave_4	9/12/14	2014	Serum	bde207	5.944684709	TRUE	LipidAdj	0.04	6.7287	NA	2	0	2	1	1	1	NA	0	0	0	2	0	1	0	1	1	2	NA
15260	1	wave_4	9/12/14	2014	Serum	bde208	0.04	TRUE	Wetweight	0.04	6.7287	NA	2	0	2	1	1	1	NA	0	0	0	2	0	1	0	1	1	2	NA
15260	1	wave_4	9/12/14	2014	Serum	bde208	5.944684709	TRUE	LipidAdj	0.04	6.7287	NA	2	0	2	1	1	1	NA	0	0	0	2	0	1	0	1	1	2	NA
15260	1	wave_4	9/12/14	2014	Serum	bde209	0.147	TRUE	Wetweight	0.147	6.7287	NA	2	0	2	1	1	1	NA	0	0	0	2	0	1	0	1	1	2	NA
15260	1	wave_4	9/12/14	2014	Serum	bde209	21.8467163	TRUE	LipidAdj	0.147	6.7287	NA	2	0	2	1	1	1	NA	0	0	0	2	0	1	0	1	1	2	NA
15260	1	wave_4	9/12/14	2014	Serum	PBDE4	0.504	FALSE	Wetweight	NA	6.7287	NA	2	0	2	1	1	1	NA	0	0	0	2	0	1	0	1	1	2	NA
15260	1	wave_4	9/12/14	2014	Serum	PBDE4	74.90302733	FALSE	LipidAdj	NA	6.7287	NA	2	0	2	1	1	1	NA	0	0	0	2	0	1	0	1	1	2	NA
15260	1	wave_4	9/12/14	2014	Serum	PBDE5	0.54	FALSE	Wetweight	NA	6.7287	NA	2	0	2	1	1	1	NA	0	0	0	2	0	1	0	1	1	2	NA
15260	1	wave_4	9/12/14	2014	Serum	PBDE5	80.25324357	FALSE	LipidAdj	NA	6.7287	NA	2	0	2	1	1	1	NA	0	0	0	2	0	1	0	1	1	2	NA
15265	1	wave_4	9/17/14	2014	Serum	bde17	0.016	TRUE	Wetweight	0.016	8.6617	NA	0	2	0	1	1	2	2	0	0	0	0	NA	2	1	2	2	1	0
15265	1	wave_4	9/17/14	2014	Serum	bde17	1.847212441	TRUE	LipidAdj	0.016	8.6617	NA	0	2	0	1	1	2	2	0	0	0	0	NA	2	1	2	2	1	0
15265	1	wave_4	9/17/14	2014	Serum	bde28	0.034	FALSE	Wetweight	0.016	8.6617	NA	0	2	0	1	1	2	2	0	0	0	0	NA	2	1	2	2	1	0
15265	1	wave_4	9/17/14	2014	Serum	bde28	3.925326437	FALSE	LipidAdj	0.016	8.6617	NA	0	2	0	1	1	2	2	0	0	0	0	NA	2	1	2	2	1	0
15265	1	wave_4	9/17/14	2014	Serum	bde47	0.574	FALSE	Wetweight	0.045	8.6617	NA	0	2	0	1	1	2	2	0	0	0	0	NA	2	1	2	2	1	0
15265	1	wave_4	9/17/14	2014	Serum	bde47	66.26874632	FALSE	LipidAdj	0.045	8.6617	NA	0	2	0	1	1	2	2	0	0	0	0	NA	2	1	2	2	1	0
15265	1	wave_4	9/17/14	2014	Serum	bde66	0.016	TRUE	Wetweight	0.016	8.6617	NA	0	2	0	1	1	2	2	0	0	0	0	NA	2	1	2	2	1	0
15265	1	wave_4	9/17/14	2014	Serum	bde66	1.847212441	TRUE	LipidAdj	0.016	8.6617	NA	0	2	0	1	1	2	2	0	0	0	0	NA	2	1	2	2	1	0
15265	1	wave_4	9/17/14	2014	Serum	bde85	0.016	TRUE	Wetweight	0.016	8.6617	NA	0	2	0	1	1	2	2	0	0	0	0	NA	2	1	2	2	1	0
15265	1	wave_4	9/17/14	2014	Serum	bde85	1.847212441	TRUE	LipidAdj	0.016	8.6617	NA	0	2	0	1	1	2	2	0	0	0	0	NA	2	1	2	2	1	0
15265	1	wave_4	9/17/14	2014	Serum	bde99	0.235	FALSE	Wetweight	0.027	8.6617	NA	0	2	0	1	1	2	2	0	0	0	0	NA	2	1	2	2	1	0
15265	1	wave_4	9/17/14	2014	Serum	bde99	27.13093273	FALSE	LipidAdj	0.027	8.6617	NA	0	2	0	1	1	2	2	0	0	0	0	NA	2	1	2	2	1	0
15265	1	wave_4	9/17/14	2014	Serum	bde100	0.165	FALSE	Wetweight	0.018	8.6617	NA	0	2	0	1	1	2	2	0	0	0	0	NA	2	1	2	2	1	0
15265	1	wave_4	9/17/14	2014	Serum	bde100	19.0493783	FALSE	LipidAdj	0.018	8.6617	NA	0	2	0	1	1	2	2	0	0	0	0	NA	2	1	2	2	1	0
15265	1	wave_4	9/17/14	2014	Serum	bde153	0.142	FALSE	Wetweight	0.032	8.6617	NA	0	2	0	1	1	2	2	0	0	0	0	NA	2	1	2	2	1	0
15265	1	wave_4	9/17/14	2014	Serum	bde153	16.39401041	FALSE	LipidAdj	0.032	8.6617	NA	0	2	0	1	1	2	2	0	0	0	0	NA	2	1	2	2	1	0
15265	1	wave_4	9/17/14	2014	Serum	bde154	0.032	TRUE	Wetweight	0.032	8.6617	NA	0	2	0	1	1	2	2	0	0	0	0	NA	2	1	2	2	1	0
15265	1	wave_4	9/17/14	2014	Serum	bde154	3.694424882	TRUE	LipidAdj	0.032	8.6617	NA	0	2	0	1	1	2	2	0	0	0	0	NA	2	1	2	2	1	0
15265	1	wave_4	9/17/14	2014	Serum	bde183	0.032	TRUE	Wetweight	0.032	8.6617	NA	0	2	0	1	1	2	2	0	0	0	0	NA	2	1	2	2	1	0
15265	1	wave_4	9/17/14	2014	Serum	bde183	3.694424882	TRUE	LipidAdj	0.032	8.6617	NA	0	2	0	1	1	2	2	0	0	0	0	NA	2	1	2	2	1	0
15265	1	wave_4	9/17/14	2014	Serum	bde196	0.032	TRUE	Wetweight	0.032	8.6617	NA	0	2	0	1	1	2	2	0	0	0	0	NA	2	1	2	2	1	0
15265	1	wave_4	9/17/14	2014	Serum	bde196	3.694424882	TRUE	LipidAdj	0.032	8.6617	NA	0	2	0	1	1	2	2	0	0	0	0	NA	2	1	2	2	1	0
15265	1	wave_4	9/17/14	2014	Serum	bde197	0.032	TRUE	Wetweight	0.032	8.6617	NA	0	2	0	1	1	2	2	0	0	0	0	NA	2	1	2	2	1	0
15265	1	wave_4	9/17/14	2014	Serum	bde197	3.694424882	TRUE	LipidAdj	0.032	8.6617	NA	0	2	0	1	1	2	2	0	0	0	0	NA	2	1	2	2	1	0
15265	1	wave_4	9/17/14	2014	Serum	bde201	0.032	TRUE	Wetweight	0.032	8.6617	NA	0	2	0	1	1	2	2	0	0	0	0	NA	2	1	2	2	1	0
15265	1	wave_4	9/17/14	2014	Serum	bde201	3.694424882	TRUE	LipidAdj	0.032	8.6617	NA	0	2	0	1	1	2	2	0	0	0	0	NA	2	1	2	2	1	0
15265	1	wave_4	9/17/14	2014	Serum	bde202	0.032	TRUE	Wetweight	0.032	8.6617	NA	0	2	0	1	1	2	2	0	0	0	0	NA	2	1	2	2	1	0
15265	1	wave_4	9/17/14	2014	Serum	bde202	3.694424882	TRUE	LipidAdj	0.032	8.6617	NA	0	2	0	1	1	2	2	0	0	0	0	NA	2	1	2	2	1	0
15265	1	wave_4	9/17/14	2014	Serum	bde203	0.032	TRUE	Wetweight	0.032	8.6617	NA	0	2	0	1	1	2	2	0	0	0	0	NA	2	1	2	2	1	0
15265	1	wave_4	9/17/14	2014	Serum	bde203	3.694424882	TRUE	LipidAdj	0.032	8.6617	NA	0	2	0	1	1	2	2	0	0	0	0	NA	2	1	2	2	1	0
15265	1	wave_4	9/17/14	2014	Serum	bde206	0.04	TRUE	Wetweight	0.04	8.6617	NA	0	2	0	1	1	2	2	0	0	0	0	NA	2	1	2	2	1	0
15265	1	wave_4	9/17/14	2014	Serum	bde206	4.618031102	TRUE	LipidAdj	0.04	8.6617	NA	0	2	0	1	1	2	2	0	0	0	0	NA	2	1	2	2	1	0
15265	1	wave_4	9/17/14	2014	Serum	bde207	0.04	TRUE	Wetweight	0.04	8.6617	NA	0	2	0	1	1	2	2	0	0	0	0	NA	2	1	2	2	1	0
15265	1	wave_4	9/17/14	2014	Serum	bde207	4.618031102	TRUE	LipidAdj	0.04	8.6617	NA	0	2	0	1	1	2	2	0	0	0	0	NA	2	1	2	2	1	0
15265	1	wave_4	9/17/14	2014	Serum	bde208	0.04	TRUE	Wetweight	0.04	8.6617	NA	0	2	0	1	1	2	2	0	0	0	0	NA	2	1	2	2	1	0
15265	1	wave_4	9/17/14	2014	Serum	bde208	4.618031102	TRUE	LipidAdj	0.04	8.6617	NA	0	2	0	1	1	2	2	0	0	0	0	NA	2	1	2	2	1	0
15265	1	wave_4	9/17/14	2014	Serum	bde209	0.147	TRUE	Wetweight	0.147	8.6617	NA	0	2	0	1	1	2	2	0	0	0	0	NA	2	1	2	2	1	0
15265	1	wave_4	9/17/14	2014	Serum	bde209	16.9712643	TRUE	LipidAdj	0.147	8.6617	NA	0	2	0	1	1	2	2	0	0	0	0	NA	2	1	2	2	1	0
15265	1	wave_4	9/17/14	2014	Serum	PBDE4	1.116	FALSE	Wetweight	NA	8.6617	NA	0	2	0	1	1	2	2	0	0	0	0	NA	2	1	2	2	1	0
15265	1	wave_4	9/17/14	2014	Serum	PBDE4	128.8430678	FALSE	LipidAdj	NA	8.6617	NA	0	2	0	1	1	2	2	0	0	0	0	NA	2	1	2	2	1	0
15265	1	wave_4	9/17/14	2014	Serum	PBDE5	1.15	FALSE	Wetweight	NA	8.6617	NA	0	2	0	1	1	2	2	0	0	0	0	NA	2	1	2	2	1	0
15265	1	wave_4	9/17/14	2014	Serum	PBDE5	132.7683942	FALSE	LipidAdj	NA	8.6617	NA	0	2	0	1	1	2	2	0	0	0	0	NA	2	1	2	2	1	0
15266	1	wave_4	9/17/14	2014	Serum	bde17	0.016	TRUE	Wetweight	0.016	5.4742	NA	2	2	0	2	2	2	NA	0	0	0	1	NA	2	1	2	2	2	1
15266	1	wave_4	9/17/14	2014	Serum	bde17	2.922801505	TRUE	LipidAdj	0.016	5.4742	NA	2	2	0	2	2	2	NA	0	0	0	1	NA	2	1	2	2	2	1
15266	1	wave_4	9/17/14	2014	Serum	bde28	0.016	TRUE	Wetweight	0.016	5.4742	NA	2	2	0	2	2	2	NA	0	0	0	1	NA	2	1	2	2	2	1
15266	1	wave_4	9/17/14	2014	Serum	bde28	2.922801505	TRUE	LipidAdj	0.016	5.4742	NA	2	2	0	2	2	2	NA	0	0	0	1	NA	2	1	2	2	2	1
15266	1	wave_4	9/17/14	2014	Serum	bde47	0.101	FALSE	Wetweight	0.045	5.4742	NA	2	2	0	2	2	2	NA	0	0	0	1	NA	2	1	2	2	2	1
15266	1	wave_4	9/17/14	2014	Serum	bde47	18.4501845	FALSE	LipidAdj	0.045	5.4742	NA	2	2	0	2	2	2	NA	0	0	0	1	NA	2	1	2	2	2	1
15266	1	wave_4	9/17/14	2014	Serum	bde66	0.016	TRUE	Wetweight	0.016	5.4742	NA	2	2	0	2	2	2	NA	0	0	0	1	NA	2	1	2	2	2	1
15266	1	wave_4	9/17/14	2014	Serum	bde66	2.922801505	TRUE	LipidAdj	0.016	5.4742	NA	2	2	0	2	2	2	NA	0	0	0	1	NA	2	1	2	2	2	1
15266	1	wave_4	9/17/14	2014	Serum	bde85	0.016	TRUE	Wetweight	0.016	5.4742	NA	2	2	0	2	2	2	NA	0	0	0	1	NA	2	1	2	2	2	1
15266	1	wave_4	9/17/14	2014	Serum	bde85	2.922801505	TRUE	LipidAdj	0.016	5.4742	NA	2	2	0	2	2	2	NA	0	0	0	1	NA	2	1	2	2	2	1
15266	1	wave_4	9/17/14	2014	Serum	bde99	0.034	FALSE	Wetweight	0.027	5.4742	NA	2	2	0	2	2	2	NA	0	0	0	1	NA	2	1	2	2	2	1
15266	1	wave_4	9/17/14	2014	Serum	bde99	6.210953199	FALSE	LipidAdj	0.027	5.4742	NA	2	2	0	2	2	2	NA	0	0	0	1	NA	2	1	2	2	2	1
15266	1	wave_4	9/17/14	2014	Serum	bde100	0.018	TRUE	Wetweight	0.018	5.4742	NA	2	2	0	2	2	2	NA	0	0	0	1	NA	2	1	2	2	2	1
15266	1	wave_4	9/17/14	2014	Serum	bde100	3.288151693	TRUE	LipidAdj	0.018	5.4742	NA	2	2	0	2	2	2	NA	0	0	0	1	NA	2	1	2	2	2	1
15266	1	wave_4	9/17/14	2014	Serum	bde153	0.032	TRUE	Wetweight	0.032	5.4742	NA	2	2	0	2	2	2	NA	0	0	0	1	NA	2	1	2	2	2	1
15266	1	wave_4	9/17/14	2014	Serum	bde153	5.84560301	TRUE	LipidAdj	0.032	5.4742	NA	2	2	0	2	2	2	NA	0	0	0	1	NA	2	1	2	2	2	1
15266	1	wave_4	9/17/14	2014	Serum	bde154	0.032	TRUE	Wetweight	0.032	5.4742	NA	2	2	0	2	2	2	NA	0	0	0	1	NA	2	1	2	2	2	1
15266	1	wave_4	9/17/14	2014	Serum	bde154	5.84560301	TRUE	LipidAdj	0.032	5.4742	NA	2	2	0	2	2	2	NA	0	0	0	1	NA	2	1	2	2	2	1
15266	1	wave_4	9/17/14	2014	Serum	bde183	0.032	TRUE	Wetweight	0.032	5.4742	NA	2	2	0	2	2	2	NA	0	0	0	1	NA	2	1	2	2	2	1
15266	1	wave_4	9/17/14	2014	Serum	bde183	5.84560301	TRUE	LipidAdj	0.032	5.4742	NA	2	2	0	2	2	2	NA	0	0	0	1	NA	2	1	2	2	2	1
15266	1	wave_4	9/17/14	2014	Serum	bde196	0.032	TRUE	Wetweight	0.032	5.4742	NA	2	2	0	2	2	2	NA	0	0	0	1	NA	2	1	2	2	2	1
15266	1	wave_4	9/17/14	2014	Serum	bde196	5.84560301	TRUE	LipidAdj	0.032	5.4742	NA	2	2	0	2	2	2	NA	0	0	0	1	NA	2	1	2	2	2	1
15266	1	wave_4	9/17/14	2014	Serum	bde197	0.032	TRUE	Wetweight	0.032	5.4742	NA	2	2	0	2	2	2	NA	0	0	0	1	NA	2	1	2	2	2	1
15266	1	wave_4	9/17/14	2014	Serum	bde197	5.84560301	TRUE	LipidAdj	0.032	5.4742	NA	2	2	0	2	2	2	NA	0	0	0	1	NA	2	1	2	2	2	1
15266	1	wave_4	9/17/14	2014	Serum	bde201	0.032	TRUE	Wetweight	0.032	5.4742	NA	2	2	0	2	2	2	NA	0	0	0	1	NA	2	1	2	2	2	1
15266	1	wave_4	9/17/14	2014	Serum	bde201	5.84560301	TRUE	LipidAdj	0.032	5.4742	NA	2	2	0	2	2	2	NA	0	0	0	1	NA	2	1	2	2	2	1
15266	1	wave_4	9/17/14	2014	Serum	bde202	0.032	TRUE	Wetweight	0.032	5.4742	NA	2	2	0	2	2	2	NA	0	0	0	1	NA	2	1	2	2	2	1
15266	1	wave_4	9/17/14	2014	Serum	bde202	5.84560301	TRUE	LipidAdj	0.032	5.4742	NA	2	2	0	2	2	2	NA	0	0	0	1	NA	2	1	2	2	2	1
15266	1	wave_4	9/17/14	2014	Serum	bde203	0.032	TRUE	Wetweight	0.032	5.4742	NA	2	2	0	2	2	2	NA	0	0	0	1	NA	2	1	2	2	2	1
15266	1	wave_4	9/17/14	2014	Serum	bde203	5.84560301	TRUE	LipidAdj	0.032	5.4742	NA	2	2	0	2	2	2	NA	0	0	0	1	NA	2	1	2	2	2	1
15266	1	wave_4	9/17/14	2014	Serum	bde206	0.04	TRUE	Wetweight	0.04	5.4742	NA	2	2	0	2	2	2	NA	0	0	0	1	NA	2	1	2	2	2	1
15266	1	wave_4	9/17/14	2014	Serum	bde206	7.307003763	TRUE	LipidAdj	0.04	5.4742	NA	2	2	0	2	2	2	NA	0	0	0	1	NA	2	1	2	2	2	1
15266	1	wave_4	9/17/14	2014	Serum	bde207	0.04	TRUE	Wetweight	0.04	5.4742	NA	2	2	0	2	2	2	NA	0	0	0	1	NA	2	1	2	2	2	1
15266	1	wave_4	9/17/14	2014	Serum	bde207	7.307003763	TRUE	LipidAdj	0.04	5.4742	NA	2	2	0	2	2	2	NA	0	0	0	1	NA	2	1	2	2	2	1
15266	1	wave_4	9/17/14	2014	Serum	bde208	0.04	TRUE	Wetweight	0.04	5.4742	NA	2	2	0	2	2	2	NA	0	0	0	1	NA	2	1	2	2	2	1
15266	1	wave_4	9/17/14	2014	Serum	bde208	7.307003763	TRUE	LipidAdj	0.04	5.4742	NA	2	2	0	2	2	2	NA	0	0	0	1	NA	2	1	2	2	2	1
15266	1	wave_4	9/17/14	2014	Serum	bde209	0.147	TRUE	Wetweight	0.147	5.4742	NA	2	2	0	2	2	2	NA	0	0	0	1	NA	2	1	2	2	2	1
15266	1	wave_4	9/17/14	2014	Serum	bde209	26.85323883	TRUE	LipidAdj	0.147	5.4742	NA	2	2	0	2	2	2	NA	0	0	0	1	NA	2	1	2	2	2	1
15266	1	wave_4	9/17/14	2014	Serum	PBDE4	0.185	FALSE	Wetweight	NA	5.4742	NA	2	2	0	2	2	2	NA	0	0	0	1	NA	2	1	2	2	2	1
15266	1	wave_4	9/17/14	2014	Serum	PBDE4	33.7948924	FALSE	LipidAdj	NA	5.4742	NA	2	2	0	2	2	2	NA	0	0	0	1	NA	2	1	2	2	2	1
15266	1	wave_4	9/17/14	2014	Serum	PBDE5	0.201	FALSE	Wetweight	NA	5.4742	NA	2	2	0	2	2	2	NA	0	0	0	1	NA	2	1	2	2	2	1
15266	1	wave_4	9/17/14	2014	Serum	PBDE5	36.71769391	FALSE	LipidAdj	NA	5.4742	NA	2	2	0	2	2	2	NA	0	0	0	1	NA	2	1	2	2	2	1
15272	1	wave_4	9/26/14	2014	Serum	bde17	0.016	TRUE	Wetweight	0.016	8.9123	NA	2	2	2	0	1	2	2	0	0	0	2	2	1	0	2	1	1	1
15272	1	wave_4	9/26/14	2014	Serum	bde17	1.795271703	TRUE	LipidAdj	0.016	8.9123	NA	2	2	2	0	1	2	2	0	0	0	2	2	1	0	2	1	1	1
15272	1	wave_4	9/26/14	2014	Serum	bde28	0.016	TRUE	Wetweight	0.016	8.9123	NA	2	2	2	0	1	2	2	0	0	0	2	2	1	0	2	1	1	1
15272	1	wave_4	9/26/14	2014	Serum	bde28	1.795271703	TRUE	LipidAdj	0.016	8.9123	NA	2	2	2	0	1	2	2	0	0	0	2	2	1	0	2	1	1	1
15272	1	wave_4	9/26/14	2014	Serum	bde47	0.111	FALSE	Wetweight	0.045	8.9123	NA	2	2	2	0	1	2	2	0	0	0	2	2	1	0	2	1	1	1
15272	1	wave_4	9/26/14	2014	Serum	bde47	12.45469744	FALSE	LipidAdj	0.045	8.9123	NA	2	2	2	0	1	2	2	0	0	0	2	2	1	0	2	1	1	1
15272	1	wave_4	9/26/14	2014	Serum	bde66	0.016	TRUE	Wetweight	0.016	8.9123	NA	2	2	2	0	1	2	2	0	0	0	2	2	1	0	2	1	1	1
15272	1	wave_4	9/26/14	2014	Serum	bde66	1.795271703	TRUE	LipidAdj	0.016	8.9123	NA	2	2	2	0	1	2	2	0	0	0	2	2	1	0	2	1	1	1
15272	1	wave_4	9/26/14	2014	Serum	bde85	0.016	TRUE	Wetweight	0.016	8.9123	NA	2	2	2	0	1	2	2	0	0	0	2	2	1	0	2	1	1	1
15272	1	wave_4	9/26/14	2014	Serum	bde85	1.795271703	TRUE	LipidAdj	0.016	8.9123	NA	2	2	2	0	1	2	2	0	0	0	2	2	1	0	2	1	1	1
15272	1	wave_4	9/26/14	2014	Serum	bde99	0.044	FALSE	Wetweight	0.027	8.9123	NA	2	2	2	0	1	2	2	0	0	0	2	2	1	0	2	1	1	1
15272	1	wave_4	9/26/14	2014	Serum	bde99	4.936997184	FALSE	LipidAdj	0.027	8.9123	NA	2	2	2	0	1	2	2	0	0	0	2	2	1	0	2	1	1	1
15272	1	wave_4	9/26/14	2014	Serum	bde100	0.027	FALSE	Wetweight	0.018	8.9123	NA	2	2	2	0	1	2	2	0	0	0	2	2	1	0	2	1	1	1
15272	1	wave_4	9/26/14	2014	Serum	bde100	3.029520999	FALSE	LipidAdj	0.018	8.9123	NA	2	2	2	0	1	2	2	0	0	0	2	2	1	0	2	1	1	1
15272	1	wave_4	9/26/14	2014	Serum	bde153	0.06	FALSE	Wetweight	0.032	8.9123	NA	2	2	2	0	1	2	2	0	0	0	2	2	1	0	2	1	1	1
15272	1	wave_4	9/26/14	2014	Serum	bde153	6.732268887	FALSE	LipidAdj	0.032	8.9123	NA	2	2	2	0	1	2	2	0	0	0	2	2	1	0	2	1	1	1
15272	1	wave_4	9/26/14	2014	Serum	bde154	0.032	TRUE	Wetweight	0.032	8.9123	NA	2	2	2	0	1	2	2	0	0	0	2	2	1	0	2	1	1	1
15272	1	wave_4	9/26/14	2014	Serum	bde154	3.590543406	TRUE	LipidAdj	0.032	8.9123	NA	2	2	2	0	1	2	2	0	0	0	2	2	1	0	2	1	1	1
15272	1	wave_4	9/26/14	2014	Serum	bde183	0.032	TRUE	Wetweight	0.032	8.9123	NA	2	2	2	0	1	2	2	0	0	0	2	2	1	0	2	1	1	1
15272	1	wave_4	9/26/14	2014	Serum	bde183	3.590543406	TRUE	LipidAdj	0.032	8.9123	NA	2	2	2	0	1	2	2	0	0	0	2	2	1	0	2	1	1	1
15272	1	wave_4	9/26/14	2014	Serum	bde196	0.032	TRUE	Wetweight	0.032	8.9123	NA	2	2	2	0	1	2	2	0	0	0	2	2	1	0	2	1	1	1
15272	1	wave_4	9/26/14	2014	Serum	bde196	3.590543406	TRUE	LipidAdj	0.032	8.9123	NA	2	2	2	0	1	2	2	0	0	0	2	2	1	0	2	1	1	1
15272	1	wave_4	9/26/14	2014	Serum	bde197	0.032	TRUE	Wetweight	0.032	8.9123	NA	2	2	2	0	1	2	2	0	0	0	2	2	1	0	2	1	1	1
15272	1	wave_4	9/26/14	2014	Serum	bde197	3.590543406	TRUE	LipidAdj	0.032	8.9123	NA	2	2	2	0	1	2	2	0	0	0	2	2	1	0	2	1	1	1
15272	1	wave_4	9/26/14	2014	Serum	bde201	0.032	TRUE	Wetweight	0.032	8.9123	NA	2	2	2	0	1	2	2	0	0	0	2	2	1	0	2	1	1	1
15272	1	wave_4	9/26/14	2014	Serum	bde201	3.590543406	TRUE	LipidAdj	0.032	8.9123	NA	2	2	2	0	1	2	2	0	0	0	2	2	1	0	2	1	1	1
15272	1	wave_4	9/26/14	2014	Serum	bde202	0.032	TRUE	Wetweight	0.032	8.9123	NA	2	2	2	0	1	2	2	0	0	0	2	2	1	0	2	1	1	1
15272	1	wave_4	9/26/14	2014	Serum	bde202	3.590543406	TRUE	LipidAdj	0.032	8.9123	NA	2	2	2	0	1	2	2	0	0	0	2	2	1	0	2	1	1	1
15272	1	wave_4	9/26/14	2014	Serum	bde203	0.032	TRUE	Wetweight	0.032	8.9123	NA	2	2	2	0	1	2	2	0	0	0	2	2	1	0	2	1	1	1
15272	1	wave_4	9/26/14	2014	Serum	bde203	3.590543406	TRUE	LipidAdj	0.032	8.9123	NA	2	2	2	0	1	2	2	0	0	0	2	2	1	0	2	1	1	1
15272	1	wave_4	9/26/14	2014	Serum	bde206	0.04	TRUE	Wetweight	0.04	8.9123	NA	2	2	2	0	1	2	2	0	0	0	2	2	1	0	2	1	1	1
15272	1	wave_4	9/26/14	2014	Serum	bde206	4.488179258	TRUE	LipidAdj	0.04	8.9123	NA	2	2	2	0	1	2	2	0	0	0	2	2	1	0	2	1	1	1
15272	1	wave_4	9/26/14	2014	Serum	bde207	0.04	TRUE	Wetweight	0.04	8.9123	NA	2	2	2	0	1	2	2	0	0	0	2	2	1	0	2	1	1	1
15272	1	wave_4	9/26/14	2014	Serum	bde207	4.488179258	TRUE	LipidAdj	0.04	8.9123	NA	2	2	2	0	1	2	2	0	0	0	2	2	1	0	2	1	1	1
15272	1	wave_4	9/26/14	2014	Serum	bde208	0.04	TRUE	Wetweight	0.04	8.9123	NA	2	2	2	0	1	2	2	0	0	0	2	2	1	0	2	1	1	1
15272	1	wave_4	9/26/14	2014	Serum	bde208	4.488179258	TRUE	LipidAdj	0.04	8.9123	NA	2	2	2	0	1	2	2	0	0	0	2	2	1	0	2	1	1	1
15272	1	wave_4	9/26/14	2014	Serum	bde209	0.501	FALSE	Wetweight	0.147	8.9123	NA	2	2	2	0	1	2	2	0	0	0	2	2	1	0	2	1	1	1
15272	1	wave_4	9/26/14	2014	Serum	bde209	56.2144452	FALSE	LipidAdj	0.147	8.9123	NA	2	2	2	0	1	2	2	0	0	0	2	2	1	0	2	1	1	1
15272	1	wave_4	9/26/14	2014	Serum	PBDE4	0.242	FALSE	Wetweight	NA	8.9123	NA	2	2	2	0	1	2	2	0	0	0	2	2	1	0	2	1	1	1
15272	1	wave_4	9/26/14	2014	Serum	PBDE4	27.15348451	FALSE	LipidAdj	NA	8.9123	NA	2	2	2	0	1	2	2	0	0	0	2	2	1	0	2	1	1	1
15272	1	wave_4	9/26/14	2014	Serum	PBDE5	0.258	FALSE	Wetweight	NA	8.9123	NA	2	2	2	0	1	2	2	0	0	0	2	2	1	0	2	1	1	1
15272	1	wave_4	9/26/14	2014	Serum	PBDE5	28.94875621	FALSE	LipidAdj	NA	8.9123	NA	2	2	2	0	1	2	2	0	0	0	2	2	1	0	2	1	1	1
15294	1	wave_4	10/17/14	2014	Serum	bde17	0.016	TRUE	Wetweight	0.016	6.5519	NA	2	0	0	1	1	2	2	0	0	0	1	1	1	0	1	1	1	1
15294	1	wave_4	10/17/14	2014	Serum	bde17	2.442039714	TRUE	LipidAdj	0.016	6.5519	NA	2	0	0	1	1	2	2	0	0	0	1	1	1	0	1	1	1	1
15294	1	wave_4	10/17/14	2014	Serum	bde28	0.016	TRUE	Wetweight	0.016	6.5519	NA	2	0	0	1	1	2	2	0	0	0	1	1	1	0	1	1	1	1
15294	1	wave_4	10/17/14	2014	Serum	bde28	2.442039714	TRUE	LipidAdj	0.016	6.5519	NA	2	0	0	1	1	2	2	0	0	0	1	1	1	0	1	1	1	1
15294	1	wave_4	10/17/14	2014	Serum	bde47	0.099	FALSE	Wetweight	0.045	6.5519	NA	2	0	0	1	1	2	2	0	0	0	1	1	1	0	1	1	1	1
15294	1	wave_4	10/17/14	2014	Serum	bde47	15.11012073	FALSE	LipidAdj	0.045	6.5519	NA	2	0	0	1	1	2	2	0	0	0	1	1	1	0	1	1	1	1
15294	1	wave_4	10/17/14	2014	Serum	bde66	0.016	TRUE	Wetweight	0.016	6.5519	NA	2	0	0	1	1	2	2	0	0	0	1	1	1	0	1	1	1	1
15294	1	wave_4	10/17/14	2014	Serum	bde66	2.442039714	TRUE	LipidAdj	0.016	6.5519	NA	2	0	0	1	1	2	2	0	0	0	1	1	1	0	1	1	1	1
15294	1	wave_4	10/17/14	2014	Serum	bde85	0.016	TRUE	Wetweight	0.016	6.5519	NA	2	0	0	1	1	2	2	0	0	0	1	1	1	0	1	1	1	1
15294	1	wave_4	10/17/14	2014	Serum	bde85	2.442039714	TRUE	LipidAdj	0.016	6.5519	NA	2	0	0	1	1	2	2	0	0	0	1	1	1	0	1	1	1	1
15294	1	wave_4	10/17/14	2014	Serum	bde99	0.044	FALSE	Wetweight	0.027	6.5519	NA	2	0	0	1	1	2	2	0	0	0	1	1	1	0	1	1	1	1
15294	1	wave_4	10/17/14	2014	Serum	bde99	6.715609213	FALSE	LipidAdj	0.027	6.5519	NA	2	0	0	1	1	2	2	0	0	0	1	1	1	0	1	1	1	1
15294	1	wave_4	10/17/14	2014	Serum	bde100	0.018	TRUE	Wetweight	0.018	6.5519	NA	2	0	0	1	1	2	2	0	0	0	1	1	1	0	1	1	1	1
15294	1	wave_4	10/17/14	2014	Serum	bde100	2.747294678	TRUE	LipidAdj	0.018	6.5519	NA	2	0	0	1	1	2	2	0	0	0	1	1	1	0	1	1	1	1
15294	1	wave_4	10/17/14	2014	Serum	bde153	0.032	TRUE	Wetweight	0.032	6.5519	NA	2	0	0	1	1	2	2	0	0	0	1	1	1	0	1	1	1	1
15294	1	wave_4	10/17/14	2014	Serum	bde153	4.884079427	TRUE	LipidAdj	0.032	6.5519	NA	2	0	0	1	1	2	2	0	0	0	1	1	1	0	1	1	1	1
15294	1	wave_4	10/17/14	2014	Serum	bde154	0.032	TRUE	Wetweight	0.032	6.5519	NA	2	0	0	1	1	2	2	0	0	0	1	1	1	0	1	1	1	1
15294	1	wave_4	10/17/14	2014	Serum	bde154	4.884079427	TRUE	LipidAdj	0.032	6.5519	NA	2	0	0	1	1	2	2	0	0	0	1	1	1	0	1	1	1	1
15294	1	wave_4	10/17/14	2014	Serum	bde183	0.032	TRUE	Wetweight	0.032	6.5519	NA	2	0	0	1	1	2	2	0	0	0	1	1	1	0	1	1	1	1
15294	1	wave_4	10/17/14	2014	Serum	bde183	4.884079427	TRUE	LipidAdj	0.032	6.5519	NA	2	0	0	1	1	2	2	0	0	0	1	1	1	0	1	1	1	1
15294	1	wave_4	10/17/14	2014	Serum	bde196	0.032	TRUE	Wetweight	0.032	6.5519	NA	2	0	0	1	1	2	2	0	0	0	1	1	1	0	1	1	1	1
15294	1	wave_4	10/17/14	2014	Serum	bde196	4.884079427	TRUE	LipidAdj	0.032	6.5519	NA	2	0	0	1	1	2	2	0	0	0	1	1	1	0	1	1	1	1
15294	1	wave_4	10/17/14	2014	Serum	bde197	0.032	TRUE	Wetweight	0.032	6.5519	NA	2	0	0	1	1	2	2	0	0	0	1	1	1	0	1	1	1	1
15294	1	wave_4	10/17/14	2014	Serum	bde197	4.884079427	TRUE	LipidAdj	0.032	6.5519	NA	2	0	0	1	1	2	2	0	0	0	1	1	1	0	1	1	1	1
15294	1	wave_4	10/17/14	2014	Serum	bde201	0.032	TRUE	Wetweight	0.032	6.5519	NA	2	0	0	1	1	2	2	0	0	0	1	1	1	0	1	1	1	1
15294	1	wave_4	10/17/14	2014	Serum	bde201	4.884079427	TRUE	LipidAdj	0.032	6.5519	NA	2	0	0	1	1	2	2	0	0	0	1	1	1	0	1	1	1	1
15294	1	wave_4	10/17/14	2014	Serum	bde202	0.032	TRUE	Wetweight	0.032	6.5519	NA	2	0	0	1	1	2	2	0	0	0	1	1	1	0	1	1	1	1
15294	1	wave_4	10/17/14	2014	Serum	bde202	4.884079427	TRUE	LipidAdj	0.032	6.5519	NA	2	0	0	1	1	2	2	0	0	0	1	1	1	0	1	1	1	1
15294	1	wave_4	10/17/14	2014	Serum	bde203	0.032	TRUE	Wetweight	0.032	6.5519	NA	2	0	0	1	1	2	2	0	0	0	1	1	1	0	1	1	1	1
15294	1	wave_4	10/17/14	2014	Serum	bde203	4.884079427	TRUE	LipidAdj	0.032	6.5519	NA	2	0	0	1	1	2	2	0	0	0	1	1	1	0	1	1	1	1
15294	1	wave_4	10/17/14	2014	Serum	bde206	0.04	TRUE	Wetweight	0.04	6.5519	NA	2	0	0	1	1	2	2	0	0	0	1	1	1	0	1	1	1	1
15294	1	wave_4	10/17/14	2014	Serum	bde206	6.105099284	TRUE	LipidAdj	0.04	6.5519	NA	2	0	0	1	1	2	2	0	0	0	1	1	1	0	1	1	1	1
15294	1	wave_4	10/17/14	2014	Serum	bde207	0.04	TRUE	Wetweight	0.04	6.5519	NA	2	0	0	1	1	2	2	0	0	0	1	1	1	0	1	1	1	1
15294	1	wave_4	10/17/14	2014	Serum	bde207	6.105099284	TRUE	LipidAdj	0.04	6.5519	NA	2	0	0	1	1	2	2	0	0	0	1	1	1	0	1	1	1	1
15294	1	wave_4	10/17/14	2014	Serum	bde208	0.04	TRUE	Wetweight	0.04	6.5519	NA	2	0	0	1	1	2	2	0	0	0	1	1	1	0	1	1	1	1
15294	1	wave_4	10/17/14	2014	Serum	bde208	6.105099284	TRUE	LipidAdj	0.04	6.5519	NA	2	0	0	1	1	2	2	0	0	0	1	1	1	0	1	1	1	1
15294	1	wave_4	10/17/14	2014	Serum	bde209	0.147	TRUE	Wetweight	0.147	6.5519	NA	2	0	0	1	1	2	2	0	0	0	1	1	1	0	1	1	1	1
15294	1	wave_4	10/17/14	2014	Serum	bde209	22.43623987	TRUE	LipidAdj	0.147	6.5519	NA	2	0	0	1	1	2	2	0	0	0	1	1	1	0	1	1	1	1
15294	1	wave_4	10/17/14	2014	Serum	PBDE4	0.193	FALSE	Wetweight	NA	6.5519	NA	2	0	0	1	1	2	2	0	0	0	1	1	1	0	1	1	1	1
15294	1	wave_4	10/17/14	2014	Serum	PBDE4	29.45710405	FALSE	LipidAdj	NA	6.5519	NA	2	0	0	1	1	2	2	0	0	0	1	1	1	0	1	1	1	1
15294	1	wave_4	10/17/14	2014	Serum	PBDE5	0.209	FALSE	Wetweight	NA	6.5519	NA	2	0	0	1	1	2	2	0	0	0	1	1	1	0	1	1	1	1
15294	1	wave_4	10/17/14	2014	Serum	PBDE5	31.89914376	FALSE	LipidAdj	NA	6.5519	NA	2	0	0	1	1	2	2	0	0	0	1	1	1	0	1	1	1	1
15295	1	wave_4	10/22/14	2014	Serum	bde17	0.016	TRUE	Wetweight	0.016	6.7373	NA	NA	NA	NA	NA	NA	NA	NA	NA	NA	NA	NA	NA	NA	NA	NA	NA	NA	NA
15295	1	wave_4	10/22/14	2014	Serum	bde17	2.374838585	TRUE	LipidAdj	0.016	6.7373	NA	NA	NA	NA	NA	NA	NA	NA	NA	NA	NA	NA	NA	NA	NA	NA	NA	NA	NA
15295	1	wave_4	10/22/14	2014	Serum	bde28	0.016	TRUE	Wetweight	0.016	6.7373	NA	NA	NA	NA	NA	NA	NA	NA	NA	NA	NA	NA	NA	NA	NA	NA	NA	NA	NA
15295	1	wave_4	10/22/14	2014	Serum	bde28	2.374838585	TRUE	LipidAdj	0.016	6.7373	NA	NA	NA	NA	NA	NA	NA	NA	NA	NA	NA	NA	NA	NA	NA	NA	NA	NA	NA
15295	1	wave_4	10/22/14	2014	Serum	bde47	0.122	FALSE	Wetweight	0.045	6.7373	NA	NA	NA	NA	NA	NA	NA	NA	NA	NA	NA	NA	NA	NA	NA	NA	NA	NA	NA
15295	1	wave_4	10/22/14	2014	Serum	bde47	18.10814421	FALSE	LipidAdj	0.045	6.7373	NA	NA	NA	NA	NA	NA	NA	NA	NA	NA	NA	NA	NA	NA	NA	NA	NA	NA	NA
15295	1	wave_4	10/22/14	2014	Serum	bde66	0.016	TRUE	Wetweight	0.016	6.7373	NA	NA	NA	NA	NA	NA	NA	NA	NA	NA	NA	NA	NA	NA	NA	NA	NA	NA	NA
15295	1	wave_4	10/22/14	2014	Serum	bde66	2.374838585	TRUE	LipidAdj	0.016	6.7373	NA	NA	NA	NA	NA	NA	NA	NA	NA	NA	NA	NA	NA	NA	NA	NA	NA	NA	NA
15295	1	wave_4	10/22/14	2014	Serum	bde85	0.016	TRUE	Wetweight	0.016	6.7373	NA	NA	NA	NA	NA	NA	NA	NA	NA	NA	NA	NA	NA	NA	NA	NA	NA	NA	NA
15295	1	wave_4	10/22/14	2014	Serum	bde85	2.374838585	TRUE	LipidAdj	0.016	6.7373	NA	NA	NA	NA	NA	NA	NA	NA	NA	NA	NA	NA	NA	NA	NA	NA	NA	NA	NA
15295	1	wave_4	10/22/14	2014	Serum	bde99	0.027	TRUE	Wetweight	0.027	6.7373	NA	NA	NA	NA	NA	NA	NA	NA	NA	NA	NA	NA	NA	NA	NA	NA	NA	NA	NA
15295	1	wave_4	10/22/14	2014	Serum	bde99	4.007540113	TRUE	LipidAdj	0.027	6.7373	NA	NA	NA	NA	NA	NA	NA	NA	NA	NA	NA	NA	NA	NA	NA	NA	NA	NA	NA
15295	1	wave_4	10/22/14	2014	Serum	bde100	0.032	FALSE	Wetweight	0.018	6.7373	NA	NA	NA	NA	NA	NA	NA	NA	NA	NA	NA	NA	NA	NA	NA	NA	NA	NA	NA
15295	1	wave_4	10/22/14	2014	Serum	bde100	4.74967717	FALSE	LipidAdj	0.018	6.7373	NA	NA	NA	NA	NA	NA	NA	NA	NA	NA	NA	NA	NA	NA	NA	NA	NA	NA	NA
15295	1	wave_4	10/22/14	2014	Serum	bde153	0.032	TRUE	Wetweight	0.032	6.7373	NA	NA	NA	NA	NA	NA	NA	NA	NA	NA	NA	NA	NA	NA	NA	NA	NA	NA	NA
15295	1	wave_4	10/22/14	2014	Serum	bde153	4.74967717	TRUE	LipidAdj	0.032	6.7373	NA	NA	NA	NA	NA	NA	NA	NA	NA	NA	NA	NA	NA	NA	NA	NA	NA	NA	NA
15295	1	wave_4	10/22/14	2014	Serum	bde154	0.032	TRUE	Wetweight	0.032	6.7373	NA	NA	NA	NA	NA	NA	NA	NA	NA	NA	NA	NA	NA	NA	NA	NA	NA	NA	NA
15295	1	wave_4	10/22/14	2014	Serum	bde154	4.74967717	TRUE	LipidAdj	0.032	6.7373	NA	NA	NA	NA	NA	NA	NA	NA	NA	NA	NA	NA	NA	NA	NA	NA	NA	NA	NA
15295	1	wave_4	10/22/14	2014	Serum	bde183	0.032	TRUE	Wetweight	0.032	6.7373	NA	NA	NA	NA	NA	NA	NA	NA	NA	NA	NA	NA	NA	NA	NA	NA	NA	NA	NA
15295	1	wave_4	10/22/14	2014	Serum	bde183	4.74967717	TRUE	LipidAdj	0.032	6.7373	NA	NA	NA	NA	NA	NA	NA	NA	NA	NA	NA	NA	NA	NA	NA	NA	NA	NA	NA
15295	1	wave_4	10/22/14	2014	Serum	bde196	0.032	TRUE	Wetweight	0.032	6.7373	NA	NA	NA	NA	NA	NA	NA	NA	NA	NA	NA	NA	NA	NA	NA	NA	NA	NA	NA
15295	1	wave_4	10/22/14	2014	Serum	bde196	4.74967717	TRUE	LipidAdj	0.032	6.7373	NA	NA	NA	NA	NA	NA	NA	NA	NA	NA	NA	NA	NA	NA	NA	NA	NA	NA	NA
15295	1	wave_4	10/22/14	2014	Serum	bde197	0.032	TRUE	Wetweight	0.032	6.7373	NA	NA	NA	NA	NA	NA	NA	NA	NA	NA	NA	NA	NA	NA	NA	NA	NA	NA	NA
15295	1	wave_4	10/22/14	2014	Serum	bde197	4.74967717	TRUE	LipidAdj	0.032	6.7373	NA	NA	NA	NA	NA	NA	NA	NA	NA	NA	NA	NA	NA	NA	NA	NA	NA	NA	NA
15295	1	wave_4	10/22/14	2014	Serum	bde201	0.032	TRUE	Wetweight	0.032	6.7373	NA	NA	NA	NA	NA	NA	NA	NA	NA	NA	NA	NA	NA	NA	NA	NA	NA	NA	NA
15295	1	wave_4	10/22/14	2014	Serum	bde201	4.74967717	TRUE	LipidAdj	0.032	6.7373	NA	NA	NA	NA	NA	NA	NA	NA	NA	NA	NA	NA	NA	NA	NA	NA	NA	NA	NA
15295	1	wave_4	10/22/14	2014	Serum	bde202	0.032	TRUE	Wetweight	0.032	6.7373	NA	NA	NA	NA	NA	NA	NA	NA	NA	NA	NA	NA	NA	NA	NA	NA	NA	NA	NA
15295	1	wave_4	10/22/14	2014	Serum	bde202	4.74967717	TRUE	LipidAdj	0.032	6.7373	NA	NA	NA	NA	NA	NA	NA	NA	NA	NA	NA	NA	NA	NA	NA	NA	NA	NA	NA
15295	1	wave_4	10/22/14	2014	Serum	bde203	0.032	TRUE	Wetweight	0.032	6.7373	NA	NA	NA	NA	NA	NA	NA	NA	NA	NA	NA	NA	NA	NA	NA	NA	NA	NA	NA
15295	1	wave_4	10/22/14	2014	Serum	bde203	4.74967717	TRUE	LipidAdj	0.032	6.7373	NA	NA	NA	NA	NA	NA	NA	NA	NA	NA	NA	NA	NA	NA	NA	NA	NA	NA	NA
15295	1	wave_4	10/22/14	2014	Serum	bde206	0.04	TRUE	Wetweight	0.04	6.7373	NA	NA	NA	NA	NA	NA	NA	NA	NA	NA	NA	NA	NA	NA	NA	NA	NA	NA	NA
15295	1	wave_4	10/22/14	2014	Serum	bde206	5.937096463	TRUE	LipidAdj	0.04	6.7373	NA	NA	NA	NA	NA	NA	NA	NA	NA	NA	NA	NA	NA	NA	NA	NA	NA	NA	NA
15295	1	wave_4	10/22/14	2014	Serum	bde207	0.04	TRUE	Wetweight	0.04	6.7373	NA	NA	NA	NA	NA	NA	NA	NA	NA	NA	NA	NA	NA	NA	NA	NA	NA	NA	NA
15295	1	wave_4	10/22/14	2014	Serum	bde207	5.937096463	TRUE	LipidAdj	0.04	6.7373	NA	NA	NA	NA	NA	NA	NA	NA	NA	NA	NA	NA	NA	NA	NA	NA	NA	NA	NA
15295	1	wave_4	10/22/14	2014	Serum	bde208	0.04	TRUE	Wetweight	0.04	6.7373	NA	NA	NA	NA	NA	NA	NA	NA	NA	NA	NA	NA	NA	NA	NA	NA	NA	NA	NA
15295	1	wave_4	10/22/14	2014	Serum	bde208	5.937096463	TRUE	LipidAdj	0.04	6.7373	NA	NA	NA	NA	NA	NA	NA	NA	NA	NA	NA	NA	NA	NA	NA	NA	NA	NA	NA
15295	1	wave_4	10/22/14	2014	Serum	bde209	0.147	TRUE	Wetweight	0.147	6.7373	NA	NA	NA	NA	NA	NA	NA	NA	NA	NA	NA	NA	NA	NA	NA	NA	NA	NA	NA
15295	1	wave_4	10/22/14	2014	Serum	bde209	21.8188295	TRUE	LipidAdj	0.147	6.7373	NA	NA	NA	NA	NA	NA	NA	NA	NA	NA	NA	NA	NA	NA	NA	NA	NA	NA	NA
15295	1	wave_4	10/22/14	2014	Serum	PBDE4	0.213	FALSE	Wetweight	NA	6.7373	NA	NA	NA	NA	NA	NA	NA	NA	NA	NA	NA	NA	NA	NA	NA	NA	NA	NA	NA
15295	1	wave_4	10/22/14	2014	Serum	PBDE4	31.61503867	FALSE	LipidAdj	NA	6.7373	NA	NA	NA	NA	NA	NA	NA	NA	NA	NA	NA	NA	NA	NA	NA	NA	NA	NA	NA
15295	1	wave_4	10/22/14	2014	Serum	PBDE5	0.229	FALSE	Wetweight	NA	6.7373	NA	NA	NA	NA	NA	NA	NA	NA	NA	NA	NA	NA	NA	NA	NA	NA	NA	NA	NA
15295	1	wave_4	10/22/14	2014	Serum	PBDE5	33.98987725	FALSE	LipidAdj	NA	6.7373	NA	NA	NA	NA	NA	NA	NA	NA	NA	NA	NA	NA	NA	NA	NA	NA	NA	NA	NA
15298	1	wave_4	11/7/14	2014	Serum	bde17	0.016	TRUE	Wetweight	0.016	7.3462	NA	2	2	0	2	2	2	2	0	0	2	2	NA	2	1	1	2	2	2
15298	1	wave_4	11/7/14	2014	Serum	bde17	2.177996787	TRUE	LipidAdj	0.016	7.3462	NA	2	2	0	2	2	2	2	0	0	2	2	NA	2	1	1	2	2	2
15298	1	wave_4	11/7/14	2014	Serum	bde28	0.016	TRUE	Wetweight	0.016	7.3462	NA	2	2	0	2	2	2	2	0	0	2	2	NA	2	1	1	2	2	2
15298	1	wave_4	11/7/14	2014	Serum	bde28	2.177996787	TRUE	LipidAdj	0.016	7.3462	NA	2	2	0	2	2	2	2	0	0	2	2	NA	2	1	1	2	2	2
15298	1	wave_4	11/7/14	2014	Serum	bde47	0.045	TRUE	Wetweight	0.045	7.3462	NA	2	2	0	2	2	2	2	0	0	2	2	NA	2	1	1	2	2	2
15298	1	wave_4	11/7/14	2014	Serum	bde47	6.125615965	TRUE	LipidAdj	0.045	7.3462	NA	2	2	0	2	2	2	2	0	0	2	2	NA	2	1	1	2	2	2
15298	1	wave_4	11/7/14	2014	Serum	bde66	0.016	TRUE	Wetweight	0.016	7.3462	NA	2	2	0	2	2	2	2	0	0	2	2	NA	2	1	1	2	2	2
15298	1	wave_4	11/7/14	2014	Serum	bde66	2.177996787	TRUE	LipidAdj	0.016	7.3462	NA	2	2	0	2	2	2	2	0	0	2	2	NA	2	1	1	2	2	2
15298	1	wave_4	11/7/14	2014	Serum	bde85	0.016	TRUE	Wetweight	0.016	7.3462	NA	2	2	0	2	2	2	2	0	0	2	2	NA	2	1	1	2	2	2
15298	1	wave_4	11/7/14	2014	Serum	bde85	2.177996787	TRUE	LipidAdj	0.016	7.3462	NA	2	2	0	2	2	2	2	0	0	2	2	NA	2	1	1	2	2	2
15298	1	wave_4	11/7/14	2014	Serum	bde99	0.027	TRUE	Wetweight	0.027	7.3462	NA	2	2	0	2	2	2	2	0	0	2	2	NA	2	1	1	2	2	2
15298	1	wave_4	11/7/14	2014	Serum	bde99	3.675369579	TRUE	LipidAdj	0.027	7.3462	NA	2	2	0	2	2	2	2	0	0	2	2	NA	2	1	1	2	2	2
15298	1	wave_4	11/7/14	2014	Serum	bde100	0.026	FALSE	Wetweight	0.018	7.3462	NA	2	2	0	2	2	2	2	0	0	2	2	NA	2	1	1	2	2	2
15298	1	wave_4	11/7/14	2014	Serum	bde100	3.53924478	FALSE	LipidAdj	0.018	7.3462	NA	2	2	0	2	2	2	2	0	0	2	2	NA	2	1	1	2	2	2
15298	1	wave_4	11/7/14	2014	Serum	bde153	0.032	TRUE	Wetweight	0.032	7.3462	NA	2	2	0	2	2	2	2	0	0	2	2	NA	2	1	1	2	2	2
15298	1	wave_4	11/7/14	2014	Serum	bde153	4.355993575	TRUE	LipidAdj	0.032	7.3462	NA	2	2	0	2	2	2	2	0	0	2	2	NA	2	1	1	2	2	2
15298	1	wave_4	11/7/14	2014	Serum	bde154	0.032	TRUE	Wetweight	0.032	7.3462	NA	2	2	0	2	2	2	2	0	0	2	2	NA	2	1	1	2	2	2
15298	1	wave_4	11/7/14	2014	Serum	bde154	4.355993575	TRUE	LipidAdj	0.032	7.3462	NA	2	2	0	2	2	2	2	0	0	2	2	NA	2	1	1	2	2	2
15298	1	wave_4	11/7/14	2014	Serum	bde183	0.081	FALSE	Wetweight	0.032	7.3462	NA	2	2	0	2	2	2	2	0	0	2	2	NA	2	1	1	2	2	2
15298	1	wave_4	11/7/14	2014	Serum	bde183	11.02610874	FALSE	LipidAdj	0.032	7.3462	NA	2	2	0	2	2	2	2	0	0	2	2	NA	2	1	1	2	2	2
15298	1	wave_4	11/7/14	2014	Serum	bde196	0.032	TRUE	Wetweight	0.032	7.3462	NA	2	2	0	2	2	2	2	0	0	2	2	NA	2	1	1	2	2	2
15298	1	wave_4	11/7/14	2014	Serum	bde196	4.355993575	TRUE	LipidAdj	0.032	7.3462	NA	2	2	0	2	2	2	2	0	0	2	2	NA	2	1	1	2	2	2
15298	1	wave_4	11/7/14	2014	Serum	bde197	0.051	FALSE	Wetweight	0.032	7.3462	NA	2	2	0	2	2	2	2	0	0	2	2	NA	2	1	1	2	2	2
15298	1	wave_4	11/7/14	2014	Serum	bde197	6.94236476	FALSE	LipidAdj	0.032	7.3462	NA	2	2	0	2	2	2	2	0	0	2	2	NA	2	1	1	2	2	2
15298	1	wave_4	11/7/14	2014	Serum	bde201	0.032	TRUE	Wetweight	0.032	7.3462	NA	2	2	0	2	2	2	2	0	0	2	2	NA	2	1	1	2	2	2
15298	1	wave_4	11/7/14	2014	Serum	bde201	4.355993575	TRUE	LipidAdj	0.032	7.3462	NA	2	2	0	2	2	2	2	0	0	2	2	NA	2	1	1	2	2	2
15298	1	wave_4	11/7/14	2014	Serum	bde202	0.032	TRUE	Wetweight	0.032	7.3462	NA	2	2	0	2	2	2	2	0	0	2	2	NA	2	1	1	2	2	2
15298	1	wave_4	11/7/14	2014	Serum	bde202	4.355993575	TRUE	LipidAdj	0.032	7.3462	NA	2	2	0	2	2	2	2	0	0	2	2	NA	2	1	1	2	2	2
15298	1	wave_4	11/7/14	2014	Serum	bde203	0.032	TRUE	Wetweight	0.032	7.3462	NA	2	2	0	2	2	2	2	0	0	2	2	NA	2	1	1	2	2	2
15298	1	wave_4	11/7/14	2014	Serum	bde203	4.355993575	TRUE	LipidAdj	0.032	7.3462	NA	2	2	0	2	2	2	2	0	0	2	2	NA	2	1	1	2	2	2
15298	1	wave_4	11/7/14	2014	Serum	bde206	0.04	TRUE	Wetweight	0.04	7.3462	NA	2	2	0	2	2	2	2	0	0	2	2	NA	2	1	1	2	2	2
15298	1	wave_4	11/7/14	2014	Serum	bde206	5.444991969	TRUE	LipidAdj	0.04	7.3462	NA	2	2	0	2	2	2	2	0	0	2	2	NA	2	1	1	2	2	2
15298	1	wave_4	11/7/14	2014	Serum	bde207	0.04	TRUE	Wetweight	0.04	7.3462	NA	2	2	0	2	2	2	2	0	0	2	2	NA	2	1	1	2	2	2
15298	1	wave_4	11/7/14	2014	Serum	bde207	5.444991969	TRUE	LipidAdj	0.04	7.3462	NA	2	2	0	2	2	2	2	0	0	2	2	NA	2	1	1	2	2	2
15298	1	wave_4	11/7/14	2014	Serum	bde208	0.04	TRUE	Wetweight	0.04	7.3462	NA	2	2	0	2	2	2	2	0	0	2	2	NA	2	1	1	2	2	2
15298	1	wave_4	11/7/14	2014	Serum	bde208	5.444991969	TRUE	LipidAdj	0.04	7.3462	NA	2	2	0	2	2	2	2	0	0	2	2	NA	2	1	1	2	2	2
15298	1	wave_4	11/7/14	2014	Serum	bde209	0.147	TRUE	Wetweight	0.147	7.3462	NA	2	2	0	2	2	2	2	0	0	2	2	NA	2	1	1	2	2	2
15298	1	wave_4	11/7/14	2014	Serum	bde209	20.01034548	TRUE	LipidAdj	0.147	7.3462	NA	2	2	0	2	2	2	2	0	0	2	2	NA	2	1	1	2	2	2
15298	1	wave_4	11/7/14	2014	Serum	PBDE4	0.13	FALSE	Wetweight	NA	7.3462	NA	2	2	0	2	2	2	2	0	0	2	2	NA	2	1	1	2	2	2
15298	1	wave_4	11/7/14	2014	Serum	PBDE4	17.6962239	FALSE	LipidAdj	NA	7.3462	NA	2	2	0	2	2	2	2	0	0	2	2	NA	2	1	1	2	2	2
15298	1	wave_4	11/7/14	2014	Serum	PBDE5	0.146	FALSE	Wetweight	NA	7.3462	NA	2	2	0	2	2	2	2	0	0	2	2	NA	2	1	1	2	2	2
15298	1	wave_4	11/7/14	2014	Serum	PBDE5	19.87422069	FALSE	LipidAdj	NA	7.3462	NA	2	2	0	2	2	2	2	0	0	2	2	NA	2	1	1	2	2	2
15299	1	wave_4	11/7/14	2014	Serum	bde17	0.016	TRUE	Wetweight	0.016	5.7614	NA	2	2	2	2	0	2	NA	0	0	0	2	NA	1	1	2	1	2	NA
15299	1	wave_4	11/7/14	2014	Serum	bde17	2.777102788	TRUE	LipidAdj	0.016	5.7614	NA	2	2	2	2	0	2	NA	0	0	0	2	NA	1	1	2	1	2	NA
15299	1	wave_4	11/7/14	2014	Serum	bde28	0.029	FALSE	Wetweight	0.016	5.7614	NA	2	2	2	2	0	2	NA	0	0	0	2	NA	1	1	2	1	2	NA
15299	1	wave_4	11/7/14	2014	Serum	bde28	5.033498802	FALSE	LipidAdj	0.016	5.7614	NA	2	2	2	2	0	2	NA	0	0	0	2	NA	1	1	2	1	2	NA
15299	1	wave_4	11/7/14	2014	Serum	bde47	0.515	FALSE	Wetweight	0.045	5.7614	NA	2	2	2	2	0	2	NA	0	0	0	2	NA	1	1	2	1	2	NA
15299	1	wave_4	11/7/14	2014	Serum	bde47	89.38799597	FALSE	LipidAdj	0.045	5.7614	NA	2	2	2	2	0	2	NA	0	0	0	2	NA	1	1	2	1	2	NA
15299	1	wave_4	11/7/14	2014	Serum	bde66	0.016	TRUE	Wetweight	0.016	5.7614	NA	2	2	2	2	0	2	NA	0	0	0	2	NA	1	1	2	1	2	NA
15299	1	wave_4	11/7/14	2014	Serum	bde66	2.777102788	TRUE	LipidAdj	0.016	5.7614	NA	2	2	2	2	0	2	NA	0	0	0	2	NA	1	1	2	1	2	NA
15299	1	wave_4	11/7/14	2014	Serum	bde85	0.016	TRUE	Wetweight	0.016	5.7614	NA	2	2	2	2	0	2	NA	0	0	0	2	NA	1	1	2	1	2	NA
15299	1	wave_4	11/7/14	2014	Serum	bde85	2.777102788	TRUE	LipidAdj	0.016	5.7614	NA	2	2	2	2	0	2	NA	0	0	0	2	NA	1	1	2	1	2	NA
15299	1	wave_4	11/7/14	2014	Serum	bde99	0.057	FALSE	Wetweight	0.027	5.7614	NA	2	2	2	2	0	2	NA	0	0	0	2	NA	1	1	2	1	2	NA
15299	1	wave_4	11/7/14	2014	Serum	bde99	9.893428681	FALSE	LipidAdj	0.027	5.7614	NA	2	2	2	2	0	2	NA	0	0	0	2	NA	1	1	2	1	2	NA
15299	1	wave_4	11/7/14	2014	Serum	bde100	0.088	FALSE	Wetweight	0.018	5.7614	NA	2	2	2	2	0	2	NA	0	0	0	2	NA	1	1	2	1	2	NA
15299	1	wave_4	11/7/14	2014	Serum	bde100	15.27406533	FALSE	LipidAdj	0.018	5.7614	NA	2	2	2	2	0	2	NA	0	0	0	2	NA	1	1	2	1	2	NA
15299	1	wave_4	11/7/14	2014	Serum	bde153	0.032	TRUE	Wetweight	0.032	5.7614	NA	2	2	2	2	0	2	NA	0	0	0	2	NA	1	1	2	1	2	NA
15299	1	wave_4	11/7/14	2014	Serum	bde153	5.554205575	TRUE	LipidAdj	0.032	5.7614	NA	2	2	2	2	0	2	NA	0	0	0	2	NA	1	1	2	1	2	NA
15299	1	wave_4	11/7/14	2014	Serum	bde154	0.032	TRUE	Wetweight	0.032	5.7614	NA	2	2	2	2	0	2	NA	0	0	0	2	NA	1	1	2	1	2	NA
15299	1	wave_4	11/7/14	2014	Serum	bde154	5.554205575	TRUE	LipidAdj	0.032	5.7614	NA	2	2	2	2	0	2	NA	0	0	0	2	NA	1	1	2	1	2	NA
15299	1	wave_4	11/7/14	2014	Serum	bde183	0.032	TRUE	Wetweight	0.032	5.7614	NA	2	2	2	2	0	2	NA	0	0	0	2	NA	1	1	2	1	2	NA
15299	1	wave_4	11/7/14	2014	Serum	bde183	5.554205575	TRUE	LipidAdj	0.032	5.7614	NA	2	2	2	2	0	2	NA	0	0	0	2	NA	1	1	2	1	2	NA
15299	1	wave_4	11/7/14	2014	Serum	bde196	0.032	TRUE	Wetweight	0.032	5.7614	NA	2	2	2	2	0	2	NA	0	0	0	2	NA	1	1	2	1	2	NA
15299	1	wave_4	11/7/14	2014	Serum	bde196	5.554205575	TRUE	LipidAdj	0.032	5.7614	NA	2	2	2	2	0	2	NA	0	0	0	2	NA	1	1	2	1	2	NA
15299	1	wave_4	11/7/14	2014	Serum	bde197	0.032	TRUE	Wetweight	0.032	5.7614	NA	2	2	2	2	0	2	NA	0	0	0	2	NA	1	1	2	1	2	NA
15299	1	wave_4	11/7/14	2014	Serum	bde197	5.554205575	TRUE	LipidAdj	0.032	5.7614	NA	2	2	2	2	0	2	NA	0	0	0	2	NA	1	1	2	1	2	NA
15299	1	wave_4	11/7/14	2014	Serum	bde201	0.032	TRUE	Wetweight	0.032	5.7614	NA	2	2	2	2	0	2	NA	0	0	0	2	NA	1	1	2	1	2	NA
15299	1	wave_4	11/7/14	2014	Serum	bde201	5.554205575	TRUE	LipidAdj	0.032	5.7614	NA	2	2	2	2	0	2	NA	0	0	0	2	NA	1	1	2	1	2	NA
15299	1	wave_4	11/7/14	2014	Serum	bde202	0.032	TRUE	Wetweight	0.032	5.7614	NA	2	2	2	2	0	2	NA	0	0	0	2	NA	1	1	2	1	2	NA
15299	1	wave_4	11/7/14	2014	Serum	bde202	5.554205575	TRUE	LipidAdj	0.032	5.7614	NA	2	2	2	2	0	2	NA	0	0	0	2	NA	1	1	2	1	2	NA
15299	1	wave_4	11/7/14	2014	Serum	bde203	0.032	TRUE	Wetweight	0.032	5.7614	NA	2	2	2	2	0	2	NA	0	0	0	2	NA	1	1	2	1	2	NA
15299	1	wave_4	11/7/14	2014	Serum	bde203	5.554205575	TRUE	LipidAdj	0.032	5.7614	NA	2	2	2	2	0	2	NA	0	0	0	2	NA	1	1	2	1	2	NA
15299	1	wave_4	11/7/14	2014	Serum	bde206	0.04	TRUE	Wetweight	0.04	5.7614	NA	2	2	2	2	0	2	NA	0	0	0	2	NA	1	1	2	1	2	NA
15299	1	wave_4	11/7/14	2014	Serum	bde206	6.942756969	TRUE	LipidAdj	0.04	5.7614	NA	2	2	2	2	0	2	NA	0	0	0	2	NA	1	1	2	1	2	NA
15299	1	wave_4	11/7/14	2014	Serum	bde207	0.04	TRUE	Wetweight	0.04	5.7614	NA	2	2	2	2	0	2	NA	0	0	0	2	NA	1	1	2	1	2	NA
15299	1	wave_4	11/7/14	2014	Serum	bde207	6.942756969	TRUE	LipidAdj	0.04	5.7614	NA	2	2	2	2	0	2	NA	0	0	0	2	NA	1	1	2	1	2	NA
15299	1	wave_4	11/7/14	2014	Serum	bde208	0.04	TRUE	Wetweight	0.04	5.7614	NA	2	2	2	2	0	2	NA	0	0	0	2	NA	1	1	2	1	2	NA
15299	1	wave_4	11/7/14	2014	Serum	bde208	6.942756969	TRUE	LipidAdj	0.04	5.7614	NA	2	2	2	2	0	2	NA	0	0	0	2	NA	1	1	2	1	2	NA
15299	1	wave_4	11/7/14	2014	Serum	bde209	0.147	TRUE	Wetweight	0.147	5.7614	NA	2	2	2	2	0	2	NA	0	0	0	2	NA	1	1	2	1	2	NA
15299	1	wave_4	11/7/14	2014	Serum	bde209	25.51463186	TRUE	LipidAdj	0.147	5.7614	NA	2	2	2	2	0	2	NA	0	0	0	2	NA	1	1	2	1	2	NA
15299	1	wave_4	11/7/14	2014	Serum	PBDE4	0.692	FALSE	Wetweight	NA	5.7614	NA	2	2	2	2	0	2	NA	0	0	0	2	NA	1	1	2	1	2	NA
15299	1	wave_4	11/7/14	2014	Serum	PBDE4	120.1096956	FALSE	LipidAdj	NA	5.7614	NA	2	2	2	2	0	2	NA	0	0	0	2	NA	1	1	2	1	2	NA
15299	1	wave_4	11/7/14	2014	Serum	PBDE5	0.721	FALSE	Wetweight	NA	5.7614	NA	2	2	2	2	0	2	NA	0	0	0	2	NA	1	1	2	1	2	NA
15299	1	wave_4	11/7/14	2014	Serum	PBDE5	125.1431944	FALSE	LipidAdj	NA	5.7614	NA	2	2	2	2	0	2	NA	0	0	0	2	NA	1	1	2	1	2	NA
15303	1	wave_4	11/19/14	2014	Serum	bde17	0.016	TRUE	Wetweight	0.016	8.519	NA	2	2	0	0	1	2	2	0	0	2	2	NA	2	1	1	2	2	2
15303	1	wave_4	11/19/14	2014	Serum	bde17	1.878154713	TRUE	LipidAdj	0.016	8.519	NA	2	2	0	0	1	2	2	0	0	2	2	NA	2	1	1	2	2	2
15303	1	wave_4	11/19/14	2014	Serum	bde28	0.033	FALSE	Wetweight	0.016	8.519	NA	2	2	0	0	1	2	2	0	0	2	2	NA	2	1	1	2	2	2
15303	1	wave_4	11/19/14	2014	Serum	bde28	3.873694096	FALSE	LipidAdj	0.016	8.519	NA	2	2	0	0	1	2	2	0	0	2	2	NA	2	1	1	2	2	2
15303	1	wave_4	11/19/14	2014	Serum	bde47	0.828	FALSE	Wetweight	0.045	8.519	NA	2	2	0	0	1	2	2	0	0	2	2	NA	2	1	1	2	2	2
15303	1	wave_4	11/19/14	2014	Serum	bde47	97.1945064	FALSE	LipidAdj	0.045	8.519	NA	2	2	0	0	1	2	2	0	0	2	2	NA	2	1	1	2	2	2
15303	1	wave_4	11/19/14	2014	Serum	bde66	0.016	TRUE	Wetweight	0.016	8.519	NA	2	2	0	0	1	2	2	0	0	2	2	NA	2	1	1	2	2	2
15303	1	wave_4	11/19/14	2014	Serum	bde66	1.878154713	TRUE	LipidAdj	0.016	8.519	NA	2	2	0	0	1	2	2	0	0	2	2	NA	2	1	1	2	2	2
15303	1	wave_4	11/19/14	2014	Serum	bde85	0.016	TRUE	Wetweight	0.016	8.519	NA	2	2	0	0	1	2	2	0	0	2	2	NA	2	1	1	2	2	2
15303	1	wave_4	11/19/14	2014	Serum	bde85	1.878154713	TRUE	LipidAdj	0.016	8.519	NA	2	2	0	0	1	2	2	0	0	2	2	NA	2	1	1	2	2	2
15303	1	wave_4	11/19/14	2014	Serum	bde99	0.146	FALSE	Wetweight	0.027	8.519	NA	2	2	0	0	1	2	2	0	0	2	2	NA	2	1	1	2	2	2
15303	1	wave_4	11/19/14	2014	Serum	bde99	17.13816176	FALSE	LipidAdj	0.027	8.519	NA	2	2	0	0	1	2	2	0	0	2	2	NA	2	1	1	2	2	2
15303	1	wave_4	11/19/14	2014	Serum	bde100	0.131	FALSE	Wetweight	0.018	8.519	NA	2	2	0	0	1	2	2	0	0	2	2	NA	2	1	1	2	2	2
15303	1	wave_4	11/19/14	2014	Serum	bde100	15.37739171	FALSE	LipidAdj	0.018	8.519	NA	2	2	0	0	1	2	2	0	0	2	2	NA	2	1	1	2	2	2
15303	1	wave_4	11/19/14	2014	Serum	bde153	0.032	TRUE	Wetweight	0.032	8.519	NA	2	2	0	0	1	2	2	0	0	2	2	NA	2	1	1	2	2	2
15303	1	wave_4	11/19/14	2014	Serum	bde153	3.756309426	TRUE	LipidAdj	0.032	8.519	NA	2	2	0	0	1	2	2	0	0	2	2	NA	2	1	1	2	2	2
15303	1	wave_4	11/19/14	2014	Serum	bde154	0.032	TRUE	Wetweight	0.032	8.519	NA	2	2	0	0	1	2	2	0	0	2	2	NA	2	1	1	2	2	2
15303	1	wave_4	11/19/14	2014	Serum	bde154	3.756309426	TRUE	LipidAdj	0.032	8.519	NA	2	2	0	0	1	2	2	0	0	2	2	NA	2	1	1	2	2	2
15303	1	wave_4	11/19/14	2014	Serum	bde183	0.032	TRUE	Wetweight	0.032	8.519	NA	2	2	0	0	1	2	2	0	0	2	2	NA	2	1	1	2	2	2
15303	1	wave_4	11/19/14	2014	Serum	bde183	3.756309426	TRUE	LipidAdj	0.032	8.519	NA	2	2	0	0	1	2	2	0	0	2	2	NA	2	1	1	2	2	2
15303	1	wave_4	11/19/14	2014	Serum	bde196	0.032	TRUE	Wetweight	0.032	8.519	NA	2	2	0	0	1	2	2	0	0	2	2	NA	2	1	1	2	2	2
15303	1	wave_4	11/19/14	2014	Serum	bde196	3.756309426	TRUE	LipidAdj	0.032	8.519	NA	2	2	0	0	1	2	2	0	0	2	2	NA	2	1	1	2	2	2
15303	1	wave_4	11/19/14	2014	Serum	bde197	0.032	TRUE	Wetweight	0.032	8.519	NA	2	2	0	0	1	2	2	0	0	2	2	NA	2	1	1	2	2	2
15303	1	wave_4	11/19/14	2014	Serum	bde197	3.756309426	TRUE	LipidAdj	0.032	8.519	NA	2	2	0	0	1	2	2	0	0	2	2	NA	2	1	1	2	2	2
15303	1	wave_4	11/19/14	2014	Serum	bde201	0.032	TRUE	Wetweight	0.032	8.519	NA	2	2	0	0	1	2	2	0	0	2	2	NA	2	1	1	2	2	2
15303	1	wave_4	11/19/14	2014	Serum	bde201	3.756309426	TRUE	LipidAdj	0.032	8.519	NA	2	2	0	0	1	2	2	0	0	2	2	NA	2	1	1	2	2	2
15303	1	wave_4	11/19/14	2014	Serum	bde202	0.032	TRUE	Wetweight	0.032	8.519	NA	2	2	0	0	1	2	2	0	0	2	2	NA	2	1	1	2	2	2
15303	1	wave_4	11/19/14	2014	Serum	bde202	3.756309426	TRUE	LipidAdj	0.032	8.519	NA	2	2	0	0	1	2	2	0	0	2	2	NA	2	1	1	2	2	2
15303	1	wave_4	11/19/14	2014	Serum	bde203	0.032	TRUE	Wetweight	0.032	8.519	NA	2	2	0	0	1	2	2	0	0	2	2	NA	2	1	1	2	2	2
15303	1	wave_4	11/19/14	2014	Serum	bde203	3.756309426	TRUE	LipidAdj	0.032	8.519	NA	2	2	0	0	1	2	2	0	0	2	2	NA	2	1	1	2	2	2
15303	1	wave_4	11/19/14	2014	Serum	bde206	0.04	TRUE	Wetweight	0.04	8.519	NA	2	2	0	0	1	2	2	0	0	2	2	NA	2	1	1	2	2	2
15303	1	wave_4	11/19/14	2014	Serum	bde206	4.695386782	TRUE	LipidAdj	0.04	8.519	NA	2	2	0	0	1	2	2	0	0	2	2	NA	2	1	1	2	2	2
15303	1	wave_4	11/19/14	2014	Serum	bde207	0.04	TRUE	Wetweight	0.04	8.519	NA	2	2	0	0	1	2	2	0	0	2	2	NA	2	1	1	2	2	2
15303	1	wave_4	11/19/14	2014	Serum	bde207	4.695386782	TRUE	LipidAdj	0.04	8.519	NA	2	2	0	0	1	2	2	0	0	2	2	NA	2	1	1	2	2	2
15303	1	wave_4	11/19/14	2014	Serum	bde208	0.04	TRUE	Wetweight	0.04	8.519	NA	2	2	0	0	1	2	2	0	0	2	2	NA	2	1	1	2	2	2
15303	1	wave_4	11/19/14	2014	Serum	bde208	4.695386782	TRUE	LipidAdj	0.04	8.519	NA	2	2	0	0	1	2	2	0	0	2	2	NA	2	1	1	2	2	2
15303	1	wave_4	11/19/14	2014	Serum	bde209	0.147	TRUE	Wetweight	0.147	8.519	NA	2	2	0	0	1	2	2	0	0	2	2	NA	2	1	1	2	2	2
15303	1	wave_4	11/19/14	2014	Serum	bde209	17.25554643	TRUE	LipidAdj	0.147	8.519	NA	2	2	0	0	1	2	2	0	0	2	2	NA	2	1	1	2	2	2
15303	1	wave_4	11/19/14	2014	Serum	PBDE4	1.137	FALSE	Wetweight	NA	8.519	NA	2	2	0	0	1	2	2	0	0	2	2	NA	2	1	1	2	2	2
15303	1	wave_4	11/19/14	2014	Serum	PBDE4	133.4663693	FALSE	LipidAdj	NA	8.519	NA	2	2	0	0	1	2	2	0	0	2	2	NA	2	1	1	2	2	2
15303	1	wave_4	11/19/14	2014	Serum	PBDE5	1.17	FALSE	Wetweight	NA	8.519	NA	2	2	0	0	1	2	2	0	0	2	2	NA	2	1	1	2	2	2
15303	1	wave_4	11/19/14	2014	Serum	PBDE5	137.3400634	FALSE	LipidAdj	NA	8.519	NA	2	2	0	0	1	2	2	0	0	2	2	NA	2	1	1	2	2	2
15306	1	wave_4	11/26/14	2014	Serum	bde17	0.016	TRUE	Wetweight	0.016	7.4396	NA	2	2	2	2	2	2	2	0	NA	NA	1	NA	1	1	1	1	2	NA
15306	1	wave_4	11/26/14	2014	Serum	bde17	2.150653261	TRUE	LipidAdj	0.016	7.4396	NA	2	2	2	2	2	2	2	0	NA	NA	1	NA	1	1	1	1	2	NA
15306	1	wave_4	11/26/14	2014	Serum	bde28	0.016	TRUE	Wetweight	0.016	7.4396	NA	2	2	2	2	2	2	2	0	NA	NA	1	NA	1	1	1	1	2	NA
15306	1	wave_4	11/26/14	2014	Serum	bde28	2.150653261	TRUE	LipidAdj	0.016	7.4396	NA	2	2	2	2	2	2	2	0	NA	NA	1	NA	1	1	1	1	2	NA
15306	1	wave_4	11/26/14	2014	Serum	bde47	0.13	FALSE	Wetweight	0.045	7.4396	NA	2	2	2	2	2	2	2	0	NA	NA	1	NA	1	1	1	1	2	NA
15306	1	wave_4	11/26/14	2014	Serum	bde47	17.47405775	FALSE	LipidAdj	0.045	7.4396	NA	2	2	2	2	2	2	2	0	NA	NA	1	NA	1	1	1	1	2	NA
15306	1	wave_4	11/26/14	2014	Serum	bde66	0.016	TRUE	Wetweight	0.016	7.4396	NA	2	2	2	2	2	2	2	0	NA	NA	1	NA	1	1	1	1	2	NA
15306	1	wave_4	11/26/14	2014	Serum	bde66	2.150653261	TRUE	LipidAdj	0.016	7.4396	NA	2	2	2	2	2	2	2	0	NA	NA	1	NA	1	1	1	1	2	NA
15306	1	wave_4	11/26/14	2014	Serum	bde85	0.016	TRUE	Wetweight	0.016	7.4396	NA	2	2	2	2	2	2	2	0	NA	NA	1	NA	1	1	1	1	2	NA
15306	1	wave_4	11/26/14	2014	Serum	bde85	2.150653261	TRUE	LipidAdj	0.016	7.4396	NA	2	2	2	2	2	2	2	0	NA	NA	1	NA	1	1	1	1	2	NA
15306	1	wave_4	11/26/14	2014	Serum	bde99	0.027	TRUE	Wetweight	0.027	7.4396	NA	2	2	2	2	2	2	2	0	NA	NA	1	NA	1	1	1	1	2	NA
15306	1	wave_4	11/26/14	2014	Serum	bde99	3.629227378	TRUE	LipidAdj	0.027	7.4396	NA	2	2	2	2	2	2	2	0	NA	NA	1	NA	1	1	1	1	2	NA
15306	1	wave_4	11/26/14	2014	Serum	bde100	0.018	TRUE	Wetweight	0.018	7.4396	NA	2	2	2	2	2	2	2	0	NA	NA	1	NA	1	1	1	1	2	NA
15306	1	wave_4	11/26/14	2014	Serum	bde100	2.419484919	TRUE	LipidAdj	0.018	7.4396	NA	2	2	2	2	2	2	2	0	NA	NA	1	NA	1	1	1	1	2	NA
15306	1	wave_4	11/26/14	2014	Serum	bde153	0.053	FALSE	Wetweight	0.032	7.4396	NA	2	2	2	2	2	2	2	0	NA	NA	1	NA	1	1	1	1	2	NA
15306	1	wave_4	11/26/14	2014	Serum	bde153	7.124038927	FALSE	LipidAdj	0.032	7.4396	NA	2	2	2	2	2	2	2	0	NA	NA	1	NA	1	1	1	1	2	NA
15306	1	wave_4	11/26/14	2014	Serum	bde154	0.032	TRUE	Wetweight	0.032	7.4396	NA	2	2	2	2	2	2	2	0	NA	NA	1	NA	1	1	1	1	2	NA
15306	1	wave_4	11/26/14	2014	Serum	bde154	4.301306522	TRUE	LipidAdj	0.032	7.4396	NA	2	2	2	2	2	2	2	0	NA	NA	1	NA	1	1	1	1	2	NA
15306	1	wave_4	11/26/14	2014	Serum	bde183	0.032	TRUE	Wetweight	0.032	7.4396	NA	2	2	2	2	2	2	2	0	NA	NA	1	NA	1	1	1	1	2	NA
15306	1	wave_4	11/26/14	2014	Serum	bde183	4.301306522	TRUE	LipidAdj	0.032	7.4396	NA	2	2	2	2	2	2	2	0	NA	NA	1	NA	1	1	1	1	2	NA
15306	1	wave_4	11/26/14	2014	Serum	bde196	0.032	TRUE	Wetweight	0.032	7.4396	NA	2	2	2	2	2	2	2	0	NA	NA	1	NA	1	1	1	1	2	NA
15306	1	wave_4	11/26/14	2014	Serum	bde196	4.301306522	TRUE	LipidAdj	0.032	7.4396	NA	2	2	2	2	2	2	2	0	NA	NA	1	NA	1	1	1	1	2	NA
15306	1	wave_4	11/26/14	2014	Serum	bde197	0.032	TRUE	Wetweight	0.032	7.4396	NA	2	2	2	2	2	2	2	0	NA	NA	1	NA	1	1	1	1	2	NA
15306	1	wave_4	11/26/14	2014	Serum	bde197	4.301306522	TRUE	LipidAdj	0.032	7.4396	NA	2	2	2	2	2	2	2	0	NA	NA	1	NA	1	1	1	1	2	NA
15306	1	wave_4	11/26/14	2014	Serum	bde201	0.032	TRUE	Wetweight	0.032	7.4396	NA	2	2	2	2	2	2	2	0	NA	NA	1	NA	1	1	1	1	2	NA
15306	1	wave_4	11/26/14	2014	Serum	bde201	4.301306522	TRUE	LipidAdj	0.032	7.4396	NA	2	2	2	2	2	2	2	0	NA	NA	1	NA	1	1	1	1	2	NA
15306	1	wave_4	11/26/14	2014	Serum	bde202	0.032	TRUE	Wetweight	0.032	7.4396	NA	2	2	2	2	2	2	2	0	NA	NA	1	NA	1	1	1	1	2	NA
15306	1	wave_4	11/26/14	2014	Serum	bde202	4.301306522	TRUE	LipidAdj	0.032	7.4396	NA	2	2	2	2	2	2	2	0	NA	NA	1	NA	1	1	1	1	2	NA
15306	1	wave_4	11/26/14	2014	Serum	bde203	0.032	TRUE	Wetweight	0.032	7.4396	NA	2	2	2	2	2	2	2	0	NA	NA	1	NA	1	1	1	1	2	NA
15306	1	wave_4	11/26/14	2014	Serum	bde203	4.301306522	TRUE	LipidAdj	0.032	7.4396	NA	2	2	2	2	2	2	2	0	NA	NA	1	NA	1	1	1	1	2	NA
15306	1	wave_4	11/26/14	2014	Serum	bde206	0.04	TRUE	Wetweight	0.04	7.4396	NA	2	2	2	2	2	2	2	0	NA	NA	1	NA	1	1	1	1	2	NA
15306	1	wave_4	11/26/14	2014	Serum	bde206	5.376633152	TRUE	LipidAdj	0.04	7.4396	NA	2	2	2	2	2	2	2	0	NA	NA	1	NA	1	1	1	1	2	NA
15306	1	wave_4	11/26/14	2014	Serum	bde207	0.04	TRUE	Wetweight	0.04	7.4396	NA	2	2	2	2	2	2	2	0	NA	NA	1	NA	1	1	1	1	2	NA
15306	1	wave_4	11/26/14	2014	Serum	bde207	5.376633152	TRUE	LipidAdj	0.04	7.4396	NA	2	2	2	2	2	2	2	0	NA	NA	1	NA	1	1	1	1	2	NA
15306	1	wave_4	11/26/14	2014	Serum	bde208	0.04	TRUE	Wetweight	0.04	7.4396	NA	2	2	2	2	2	2	2	0	NA	NA	1	NA	1	1	1	1	2	NA
15306	1	wave_4	11/26/14	2014	Serum	bde208	5.376633152	TRUE	LipidAdj	0.04	7.4396	NA	2	2	2	2	2	2	2	0	NA	NA	1	NA	1	1	1	1	2	NA
15306	1	wave_4	11/26/14	2014	Serum	bde209	0.147	TRUE	Wetweight	0.147	7.4396	NA	2	2	2	2	2	2	2	0	NA	NA	1	NA	1	1	1	1	2	NA
15306	1	wave_4	11/26/14	2014	Serum	bde209	19.75912683	TRUE	LipidAdj	0.147	7.4396	NA	2	2	2	2	2	2	2	0	NA	NA	1	NA	1	1	1	1	2	NA
15306	1	wave_4	11/26/14	2014	Serum	PBDE4	0.228	FALSE	Wetweight	NA	7.4396	NA	2	2	2	2	2	2	2	0	NA	NA	1	NA	1	1	1	1	2	NA
15306	1	wave_4	11/26/14	2014	Serum	PBDE4	30.64680897	FALSE	LipidAdj	NA	7.4396	NA	2	2	2	2	2	2	2	0	NA	NA	1	NA	1	1	1	1	2	NA
15306	1	wave_4	11/26/14	2014	Serum	PBDE5	0.244	FALSE	Wetweight	NA	7.4396	NA	2	2	2	2	2	2	2	0	NA	NA	1	NA	1	1	1	1	2	NA
15306	1	wave_4	11/26/14	2014	Serum	PBDE5	32.79746223	FALSE	LipidAdj	NA	7.4396	NA	2	2	2	2	2	2	2	0	NA	NA	1	NA	1	1	1	1	2	NA
15309	0	wave_4	11/26/14	2014	Serum	bde17	0.016	TRUE	Wetweight	0.016	6.6201	NA	1	2	0	1	1	1	2	0	0	2	2	2	2	1	0	2	2	0
15309	0	wave_4	11/26/14	2014	Serum	bde17	2.41688192	TRUE	LipidAdj	0.016	6.6201	NA	1	2	0	1	1	1	2	0	0	2	2	2	2	1	0	2	2	0
15309	0	wave_4	11/26/14	2014	Serum	bde28	0.016	TRUE	Wetweight	0.016	6.6201	NA	1	2	0	1	1	1	2	0	0	2	2	2	2	1	0	2	2	0
15309	0	wave_4	11/26/14	2014	Serum	bde28	2.41688192	TRUE	LipidAdj	0.016	6.6201	NA	1	2	0	1	1	1	2	0	0	2	2	2	2	1	0	2	2	0
15309	0	wave_4	11/26/14	2014	Serum	bde47	0.085	FALSE	Wetweight	0.045	6.6201	NA	1	2	0	1	1	1	2	0	0	2	2	2	2	1	0	2	2	0
15309	0	wave_4	11/26/14	2014	Serum	bde47	12.8396852	FALSE	LipidAdj	0.045	6.6201	NA	1	2	0	1	1	1	2	0	0	2	2	2	2	1	0	2	2	0
15309	0	wave_4	11/26/14	2014	Serum	bde66	0.016	TRUE	Wetweight	0.016	6.6201	NA	1	2	0	1	1	1	2	0	0	2	2	2	2	1	0	2	2	0
15309	0	wave_4	11/26/14	2014	Serum	bde66	2.41688192	TRUE	LipidAdj	0.016	6.6201	NA	1	2	0	1	1	1	2	0	0	2	2	2	2	1	0	2	2	0
15309	0	wave_4	11/26/14	2014	Serum	bde85	0.016	TRUE	Wetweight	0.016	6.6201	NA	1	2	0	1	1	1	2	0	0	2	2	2	2	1	0	2	2	0
15309	0	wave_4	11/26/14	2014	Serum	bde85	2.41688192	TRUE	LipidAdj	0.016	6.6201	NA	1	2	0	1	1	1	2	0	0	2	2	2	2	1	0	2	2	0
15309	0	wave_4	11/26/14	2014	Serum	bde99	0.058	FALSE	Wetweight	0.027	6.6201	NA	1	2	0	1	1	1	2	0	0	2	2	2	2	1	0	2	2	0
15309	0	wave_4	11/26/14	2014	Serum	bde99	8.761196961	FALSE	LipidAdj	0.027	6.6201	NA	1	2	0	1	1	1	2	0	0	2	2	2	2	1	0	2	2	0
15309	0	wave_4	11/26/14	2014	Serum	bde100	0.018	TRUE	Wetweight	0.018	6.6201	NA	1	2	0	1	1	1	2	0	0	2	2	2	2	1	0	2	2	0
15309	0	wave_4	11/26/14	2014	Serum	bde100	2.71899216	TRUE	LipidAdj	0.018	6.6201	NA	1	2	0	1	1	1	2	0	0	2	2	2	2	1	0	2	2	0
15309	0	wave_4	11/26/14	2014	Serum	bde153	0.092	FALSE	Wetweight	0.032	6.6201	NA	1	2	0	1	1	1	2	0	0	2	2	2	2	1	0	2	2	0
15309	0	wave_4	11/26/14	2014	Serum	bde153	13.89707104	FALSE	LipidAdj	0.032	6.6201	NA	1	2	0	1	1	1	2	0	0	2	2	2	2	1	0	2	2	0
15309	0	wave_4	11/26/14	2014	Serum	bde154	0.032	TRUE	Wetweight	0.032	6.6201	NA	1	2	0	1	1	1	2	0	0	2	2	2	2	1	0	2	2	0
15309	0	wave_4	11/26/14	2014	Serum	bde154	4.83376384	TRUE	LipidAdj	0.032	6.6201	NA	1	2	0	1	1	1	2	0	0	2	2	2	2	1	0	2	2	0
15309	0	wave_4	11/26/14	2014	Serum	bde183	0.053	FALSE	Wetweight	0.032	6.6201	NA	1	2	0	1	1	1	2	0	0	2	2	2	2	1	0	2	2	0
15309	0	wave_4	11/26/14	2014	Serum	bde183	8.005921361	FALSE	LipidAdj	0.032	6.6201	NA	1	2	0	1	1	1	2	0	0	2	2	2	2	1	0	2	2	0
15309	0	wave_4	11/26/14	2014	Serum	bde196	0.032	TRUE	Wetweight	0.032	6.6201	NA	1	2	0	1	1	1	2	0	0	2	2	2	2	1	0	2	2	0
15309	0	wave_4	11/26/14	2014	Serum	bde196	4.83376384	TRUE	LipidAdj	0.032	6.6201	NA	1	2	0	1	1	1	2	0	0	2	2	2	2	1	0	2	2	0
15309	0	wave_4	11/26/14	2014	Serum	bde197	0.032	TRUE	Wetweight	0.032	6.6201	NA	1	2	0	1	1	1	2	0	0	2	2	2	2	1	0	2	2	0
15309	0	wave_4	11/26/14	2014	Serum	bde197	4.83376384	TRUE	LipidAdj	0.032	6.6201	NA	1	2	0	1	1	1	2	0	0	2	2	2	2	1	0	2	2	0
15309	0	wave_4	11/26/14	2014	Serum	bde201	0.032	TRUE	Wetweight	0.032	6.6201	NA	1	2	0	1	1	1	2	0	0	2	2	2	2	1	0	2	2	0
15309	0	wave_4	11/26/14	2014	Serum	bde201	4.83376384	TRUE	LipidAdj	0.032	6.6201	NA	1	2	0	1	1	1	2	0	0	2	2	2	2	1	0	2	2	0
15309	0	wave_4	11/26/14	2014	Serum	bde202	0.032	TRUE	Wetweight	0.032	6.6201	NA	1	2	0	1	1	1	2	0	0	2	2	2	2	1	0	2	2	0
15309	0	wave_4	11/26/14	2014	Serum	bde202	4.83376384	TRUE	LipidAdj	0.032	6.6201	NA	1	2	0	1	1	1	2	0	0	2	2	2	2	1	0	2	2	0
15309	0	wave_4	11/26/14	2014	Serum	bde203	0.032	TRUE	Wetweight	0.032	6.6201	NA	1	2	0	1	1	1	2	0	0	2	2	2	2	1	0	2	2	0
15309	0	wave_4	11/26/14	2014	Serum	bde203	4.83376384	TRUE	LipidAdj	0.032	6.6201	NA	1	2	0	1	1	1	2	0	0	2	2	2	2	1	0	2	2	0
15309	0	wave_4	11/26/14	2014	Serum	bde206	0.04	TRUE	Wetweight	0.04	6.6201	NA	1	2	0	1	1	1	2	0	0	2	2	2	2	1	0	2	2	0
15309	0	wave_4	11/26/14	2014	Serum	bde206	6.042204801	TRUE	LipidAdj	0.04	6.6201	NA	1	2	0	1	1	1	2	0	0	2	2	2	2	1	0	2	2	0
15309	0	wave_4	11/26/14	2014	Serum	bde207	0.04	TRUE	Wetweight	0.04	6.6201	NA	1	2	0	1	1	1	2	0	0	2	2	2	2	1	0	2	2	0
15309	0	wave_4	11/26/14	2014	Serum	bde207	6.042204801	TRUE	LipidAdj	0.04	6.6201	NA	1	2	0	1	1	1	2	0	0	2	2	2	2	1	0	2	2	0
15309	0	wave_4	11/26/14	2014	Serum	bde208	0.04	TRUE	Wetweight	0.04	6.6201	NA	1	2	0	1	1	1	2	0	0	2	2	2	2	1	0	2	2	0
15309	0	wave_4	11/26/14	2014	Serum	bde208	6.042204801	TRUE	LipidAdj	0.04	6.6201	NA	1	2	0	1	1	1	2	0	0	2	2	2	2	1	0	2	2	0
15309	0	wave_4	11/26/14	2014	Serum	bde209	0.147	TRUE	Wetweight	0.147	6.6201	NA	1	2	0	1	1	1	2	0	0	2	2	2	2	1	0	2	2	0
15309	0	wave_4	11/26/14	2014	Serum	bde209	22.20510264	TRUE	LipidAdj	0.147	6.6201	NA	1	2	0	1	1	1	2	0	0	2	2	2	2	1	0	2	2	0
15309	0	wave_4	11/26/14	2014	Serum	PBDE4	0.253	FALSE	Wetweight	NA	6.6201	NA	1	2	0	1	1	1	2	0	0	2	2	2	2	1	0	2	2	0
15309	0	wave_4	11/26/14	2014	Serum	PBDE4	38.21694536	FALSE	LipidAdj	NA	6.6201	NA	1	2	0	1	1	1	2	0	0	2	2	2	2	1	0	2	2	0
15309	0	wave_4	11/26/14	2014	Serum	PBDE5	0.269	FALSE	Wetweight	NA	6.6201	NA	1	2	0	1	1	1	2	0	0	2	2	2	2	1	0	2	2	0
15309	0	wave_4	11/26/14	2014	Serum	PBDE5	40.63382728	FALSE	LipidAdj	NA	6.6201	NA	1	2	0	1	1	1	2	0	0	2	2	2	2	1	0	2	2	0
15310	1	wave_4	12/3/14	2014	Serum	bde17	0.016	TRUE	Wetweight	0.016	5.7544	NA	2	0	0	2	1	1	1	0	0	1	1	1	2	1	1	1	1	1
15310	1	wave_4	12/3/14	2014	Serum	bde17	2.780481023	TRUE	LipidAdj	0.016	5.7544	NA	2	0	0	2	1	1	1	0	0	1	1	1	2	1	1	1	1	1
15310	1	wave_4	12/3/14	2014	Serum	bde28	0.016	TRUE	Wetweight	0.016	5.7544	NA	2	0	0	2	1	1	1	0	0	1	1	1	2	1	1	1	1	1
15310	1	wave_4	12/3/14	2014	Serum	bde28	2.780481023	TRUE	LipidAdj	0.016	5.7544	NA	2	0	0	2	1	1	1	0	0	1	1	1	2	1	1	1	1	1
15310	1	wave_4	12/3/14	2014	Serum	bde47	0.064	FALSE	Wetweight	0.045	5.7544	NA	2	0	0	2	1	1	1	0	0	1	1	1	2	1	1	1	1	1
15310	1	wave_4	12/3/14	2014	Serum	bde47	11.12192409	FALSE	LipidAdj	0.045	5.7544	NA	2	0	0	2	1	1	1	0	0	1	1	1	2	1	1	1	1	1
15310	1	wave_4	12/3/14	2014	Serum	bde66	0.016	TRUE	Wetweight	0.016	5.7544	NA	2	0	0	2	1	1	1	0	0	1	1	1	2	1	1	1	1	1
15310	1	wave_4	12/3/14	2014	Serum	bde66	2.780481023	TRUE	LipidAdj	0.016	5.7544	NA	2	0	0	2	1	1	1	0	0	1	1	1	2	1	1	1	1	1
15310	1	wave_4	12/3/14	2014	Serum	bde85	0.016	TRUE	Wetweight	0.016	5.7544	NA	2	0	0	2	1	1	1	0	0	1	1	1	2	1	1	1	1	1
15310	1	wave_4	12/3/14	2014	Serum	bde85	2.780481023	TRUE	LipidAdj	0.016	5.7544	NA	2	0	0	2	1	1	1	0	0	1	1	1	2	1	1	1	1	1
15310	1	wave_4	12/3/14	2014	Serum	bde99	0.027	TRUE	Wetweight	0.027	5.7544	NA	2	0	0	2	1	1	1	0	0	1	1	1	2	1	1	1	1	1
15310	1	wave_4	12/3/14	2014	Serum	bde99	4.692061727	TRUE	LipidAdj	0.027	5.7544	NA	2	0	0	2	1	1	1	0	0	1	1	1	2	1	1	1	1	1
15310	1	wave_4	12/3/14	2014	Serum	bde100	0.018	TRUE	Wetweight	0.018	5.7544	NA	2	0	0	2	1	1	1	0	0	1	1	1	2	1	1	1	1	1
15310	1	wave_4	12/3/14	2014	Serum	bde100	3.128041151	TRUE	LipidAdj	0.018	5.7544	NA	2	0	0	2	1	1	1	0	0	1	1	1	2	1	1	1	1	1
15310	1	wave_4	12/3/14	2014	Serum	bde153	0.12	FALSE	Wetweight	0.032	5.7544	NA	2	0	0	2	1	1	1	0	0	1	1	1	2	1	1	1	1	1
15310	1	wave_4	12/3/14	2014	Serum	bde153	20.85360767	FALSE	LipidAdj	0.032	5.7544	NA	2	0	0	2	1	1	1	0	0	1	1	1	2	1	1	1	1	1
15310	1	wave_4	12/3/14	2014	Serum	bde154	0.032	TRUE	Wetweight	0.032	5.7544	NA	2	0	0	2	1	1	1	0	0	1	1	1	2	1	1	1	1	1
15310	1	wave_4	12/3/14	2014	Serum	bde154	5.560962046	TRUE	LipidAdj	0.032	5.7544	NA	2	0	0	2	1	1	1	0	0	1	1	1	2	1	1	1	1	1
15310	1	wave_4	12/3/14	2014	Serum	bde183	0.032	TRUE	Wetweight	0.032	5.7544	NA	2	0	0	2	1	1	1	0	0	1	1	1	2	1	1	1	1	1
15310	1	wave_4	12/3/14	2014	Serum	bde183	5.560962046	TRUE	LipidAdj	0.032	5.7544	NA	2	0	0	2	1	1	1	0	0	1	1	1	2	1	1	1	1	1
15310	1	wave_4	12/3/14	2014	Serum	bde196	0.032	TRUE	Wetweight	0.032	5.7544	NA	2	0	0	2	1	1	1	0	0	1	1	1	2	1	1	1	1	1
15310	1	wave_4	12/3/14	2014	Serum	bde196	5.560962046	TRUE	LipidAdj	0.032	5.7544	NA	2	0	0	2	1	1	1	0	0	1	1	1	2	1	1	1	1	1
15310	1	wave_4	12/3/14	2014	Serum	bde197	0.032	TRUE	Wetweight	0.032	5.7544	NA	2	0	0	2	1	1	1	0	0	1	1	1	2	1	1	1	1	1
15310	1	wave_4	12/3/14	2014	Serum	bde197	5.560962046	TRUE	LipidAdj	0.032	5.7544	NA	2	0	0	2	1	1	1	0	0	1	1	1	2	1	1	1	1	1
15310	1	wave_4	12/3/14	2014	Serum	bde201	0.032	TRUE	Wetweight	0.032	5.7544	NA	2	0	0	2	1	1	1	0	0	1	1	1	2	1	1	1	1	1
15310	1	wave_4	12/3/14	2014	Serum	bde201	5.560962046	TRUE	LipidAdj	0.032	5.7544	NA	2	0	0	2	1	1	1	0	0	1	1	1	2	1	1	1	1	1
15310	1	wave_4	12/3/14	2014	Serum	bde202	0.032	TRUE	Wetweight	0.032	5.7544	NA	2	0	0	2	1	1	1	0	0	1	1	1	2	1	1	1	1	1
15310	1	wave_4	12/3/14	2014	Serum	bde202	5.560962046	TRUE	LipidAdj	0.032	5.7544	NA	2	0	0	2	1	1	1	0	0	1	1	1	2	1	1	1	1	1
15310	1	wave_4	12/3/14	2014	Serum	bde203	0.032	TRUE	Wetweight	0.032	5.7544	NA	2	0	0	2	1	1	1	0	0	1	1	1	2	1	1	1	1	1
15310	1	wave_4	12/3/14	2014	Serum	bde203	5.560962046	TRUE	LipidAdj	0.032	5.7544	NA	2	0	0	2	1	1	1	0	0	1	1	1	2	1	1	1	1	1
15310	1	wave_4	12/3/14	2014	Serum	bde206	0.04	TRUE	Wetweight	0.04	5.7544	NA	2	0	0	2	1	1	1	0	0	1	1	1	2	1	1	1	1	1
15310	1	wave_4	12/3/14	2014	Serum	bde206	6.951202558	TRUE	LipidAdj	0.04	5.7544	NA	2	0	0	2	1	1	1	0	0	1	1	1	2	1	1	1	1	1
15310	1	wave_4	12/3/14	2014	Serum	bde207	0.04	TRUE	Wetweight	0.04	5.7544	NA	2	0	0	2	1	1	1	0	0	1	1	1	2	1	1	1	1	1
15310	1	wave_4	12/3/14	2014	Serum	bde207	6.951202558	TRUE	LipidAdj	0.04	5.7544	NA	2	0	0	2	1	1	1	0	0	1	1	1	2	1	1	1	1	1
15310	1	wave_4	12/3/14	2014	Serum	bde208	0.04	TRUE	Wetweight	0.04	5.7544	NA	2	0	0	2	1	1	1	0	0	1	1	1	2	1	1	1	1	1
15310	1	wave_4	12/3/14	2014	Serum	bde208	6.951202558	TRUE	LipidAdj	0.04	5.7544	NA	2	0	0	2	1	1	1	0	0	1	1	1	2	1	1	1	1	1
15310	1	wave_4	12/3/14	2014	Serum	bde209	0.147	TRUE	Wetweight	0.147	5.7544	NA	2	0	0	2	1	1	1	0	0	1	1	1	2	1	1	1	1	1
15310	1	wave_4	12/3/14	2014	Serum	bde209	25.5456694	TRUE	LipidAdj	0.147	5.7544	NA	2	0	0	2	1	1	1	0	0	1	1	1	2	1	1	1	1	1
15310	1	wave_4	12/3/14	2014	Serum	PBDE4	0.229	FALSE	Wetweight	NA	5.7544	NA	2	0	0	2	1	1	1	0	0	1	1	1	2	1	1	1	1	1
15310	1	wave_4	12/3/14	2014	Serum	PBDE4	39.79563464	FALSE	LipidAdj	NA	5.7544	NA	2	0	0	2	1	1	1	0	0	1	1	1	2	1	1	1	1	1
15310	1	wave_4	12/3/14	2014	Serum	PBDE5	0.245	FALSE	Wetweight	NA	5.7544	NA	2	0	0	2	1	1	1	0	0	1	1	1	2	1	1	1	1	1
15310	1	wave_4	12/3/14	2014	Serum	PBDE5	42.57611567	FALSE	LipidAdj	NA	5.7544	NA	2	0	0	2	1	1	1	0	0	1	1	1	2	1	1	1	1	1
15311	0	wave_4	12/5/14	2014	Serum	bde17	0.016	TRUE	Wetweight	0.016	7.5452	NA	2	2	0	NA	NA	1	2	0	NA	NA	2	2	2	1	1	1	1	NA
15311	0	wave_4	12/5/14	2014	Serum	bde17	2.120553464	TRUE	LipidAdj	0.016	7.5452	NA	2	2	0	NA	NA	1	2	0	NA	NA	2	2	2	1	1	1	1	NA
15311	0	wave_4	12/5/14	2014	Serum	bde28	0.047	FALSE	Wetweight	0.016	7.5452	NA	2	2	0	NA	NA	1	2	0	NA	NA	2	2	2	1	1	1	1	NA
15311	0	wave_4	12/5/14	2014	Serum	bde28	6.229125802	FALSE	LipidAdj	0.016	7.5452	NA	2	2	0	NA	NA	1	2	0	NA	NA	2	2	2	1	1	1	1	NA
15311	0	wave_4	12/5/14	2014	Serum	bde47	0.862	FALSE	Wetweight	0.045	7.5452	NA	2	2	0	NA	NA	1	2	0	NA	NA	2	2	2	1	1	1	1	NA
15311	0	wave_4	12/5/14	2014	Serum	bde47	114.2448179	FALSE	LipidAdj	0.045	7.5452	NA	2	2	0	NA	NA	1	2	0	NA	NA	2	2	2	1	1	1	1	NA
15311	0	wave_4	12/5/14	2014	Serum	bde66	0.016	TRUE	Wetweight	0.016	7.5452	NA	2	2	0	NA	NA	1	2	0	NA	NA	2	2	2	1	1	1	1	NA
15311	0	wave_4	12/5/14	2014	Serum	bde66	2.120553464	TRUE	LipidAdj	0.016	7.5452	NA	2	2	0	NA	NA	1	2	0	NA	NA	2	2	2	1	1	1	1	NA
15311	0	wave_4	12/5/14	2014	Serum	bde85	0.016	TRUE	Wetweight	0.016	7.5452	NA	2	2	0	NA	NA	1	2	0	NA	NA	2	2	2	1	1	1	1	NA
15311	0	wave_4	12/5/14	2014	Serum	bde85	2.120553464	TRUE	LipidAdj	0.016	7.5452	NA	2	2	0	NA	NA	1	2	0	NA	NA	2	2	2	1	1	1	1	NA
15311	0	wave_4	12/5/14	2014	Serum	bde99	0.204	FALSE	Wetweight	0.027	7.5452	NA	2	2	0	NA	NA	1	2	0	NA	NA	2	2	2	1	1	1	1	NA
15311	0	wave_4	12/5/14	2014	Serum	bde99	27.03705667	FALSE	LipidAdj	0.027	7.5452	NA	2	2	0	NA	NA	1	2	0	NA	NA	2	2	2	1	1	1	1	NA
15311	0	wave_4	12/5/14	2014	Serum	bde100	0.142	FALSE	Wetweight	0.018	7.5452	NA	2	2	0	NA	NA	1	2	0	NA	NA	2	2	2	1	1	1	1	NA
15311	0	wave_4	12/5/14	2014	Serum	bde100	18.819912	FALSE	LipidAdj	0.018	7.5452	NA	2	2	0	NA	NA	1	2	0	NA	NA	2	2	2	1	1	1	1	NA
15311	0	wave_4	12/5/14	2014	Serum	bde153	0.073	FALSE	Wetweight	0.032	7.5452	NA	2	2	0	NA	NA	1	2	0	NA	NA	2	2	2	1	1	1	1	NA
15311	0	wave_4	12/5/14	2014	Serum	bde153	9.675025182	FALSE	LipidAdj	0.032	7.5452	NA	2	2	0	NA	NA	1	2	0	NA	NA	2	2	2	1	1	1	1	NA
15311	0	wave_4	12/5/14	2014	Serum	bde154	0.032	TRUE	Wetweight	0.032	7.5452	NA	2	2	0	NA	NA	1	2	0	NA	NA	2	2	2	1	1	1	1	NA
15311	0	wave_4	12/5/14	2014	Serum	bde154	4.241106929	TRUE	LipidAdj	0.032	7.5452	NA	2	2	0	NA	NA	1	2	0	NA	NA	2	2	2	1	1	1	1	NA
15311	0	wave_4	12/5/14	2014	Serum	bde183	0.032	TRUE	Wetweight	0.032	7.5452	NA	2	2	0	NA	NA	1	2	0	NA	NA	2	2	2	1	1	1	1	NA
15311	0	wave_4	12/5/14	2014	Serum	bde183	4.241106929	TRUE	LipidAdj	0.032	7.5452	NA	2	2	0	NA	NA	1	2	0	NA	NA	2	2	2	1	1	1	1	NA
15311	0	wave_4	12/5/14	2014	Serum	bde196	0.032	TRUE	Wetweight	0.032	7.5452	NA	2	2	0	NA	NA	1	2	0	NA	NA	2	2	2	1	1	1	1	NA
15311	0	wave_4	12/5/14	2014	Serum	bde196	4.241106929	TRUE	LipidAdj	0.032	7.5452	NA	2	2	0	NA	NA	1	2	0	NA	NA	2	2	2	1	1	1	1	NA
15311	0	wave_4	12/5/14	2014	Serum	bde197	0.032	TRUE	Wetweight	0.032	7.5452	NA	2	2	0	NA	NA	1	2	0	NA	NA	2	2	2	1	1	1	1	NA
15311	0	wave_4	12/5/14	2014	Serum	bde197	4.241106929	TRUE	LipidAdj	0.032	7.5452	NA	2	2	0	NA	NA	1	2	0	NA	NA	2	2	2	1	1	1	1	NA
15311	0	wave_4	12/5/14	2014	Serum	bde201	0.032	TRUE	Wetweight	0.032	7.5452	NA	2	2	0	NA	NA	1	2	0	NA	NA	2	2	2	1	1	1	1	NA
15311	0	wave_4	12/5/14	2014	Serum	bde201	4.241106929	TRUE	LipidAdj	0.032	7.5452	NA	2	2	0	NA	NA	1	2	0	NA	NA	2	2	2	1	1	1	1	NA
15311	0	wave_4	12/5/14	2014	Serum	bde202	0.032	TRUE	Wetweight	0.032	7.5452	NA	2	2	0	NA	NA	1	2	0	NA	NA	2	2	2	1	1	1	1	NA
15311	0	wave_4	12/5/14	2014	Serum	bde202	4.241106929	TRUE	LipidAdj	0.032	7.5452	NA	2	2	0	NA	NA	1	2	0	NA	NA	2	2	2	1	1	1	1	NA
15311	0	wave_4	12/5/14	2014	Serum	bde203	0.032	TRUE	Wetweight	0.032	7.5452	NA	2	2	0	NA	NA	1	2	0	NA	NA	2	2	2	1	1	1	1	NA
15311	0	wave_4	12/5/14	2014	Serum	bde203	4.241106929	TRUE	LipidAdj	0.032	7.5452	NA	2	2	0	NA	NA	1	2	0	NA	NA	2	2	2	1	1	1	1	NA
15311	0	wave_4	12/5/14	2014	Serum	bde206	0.04	TRUE	Wetweight	0.04	7.5452	NA	2	2	0	NA	NA	1	2	0	NA	NA	2	2	2	1	1	1	1	NA
15311	0	wave_4	12/5/14	2014	Serum	bde206	5.301383661	TRUE	LipidAdj	0.04	7.5452	NA	2	2	0	NA	NA	1	2	0	NA	NA	2	2	2	1	1	1	1	NA
15311	0	wave_4	12/5/14	2014	Serum	bde207	0.04	TRUE	Wetweight	0.04	7.5452	NA	2	2	0	NA	NA	1	2	0	NA	NA	2	2	2	1	1	1	1	NA
15311	0	wave_4	12/5/14	2014	Serum	bde207	5.301383661	TRUE	LipidAdj	0.04	7.5452	NA	2	2	0	NA	NA	1	2	0	NA	NA	2	2	2	1	1	1	1	NA
15311	0	wave_4	12/5/14	2014	Serum	bde208	0.04	TRUE	Wetweight	0.04	7.5452	NA	2	2	0	NA	NA	1	2	0	NA	NA	2	2	2	1	1	1	1	NA
15311	0	wave_4	12/5/14	2014	Serum	bde208	5.301383661	TRUE	LipidAdj	0.04	7.5452	NA	2	2	0	NA	NA	1	2	0	NA	NA	2	2	2	1	1	1	1	NA
15311	0	wave_4	12/5/14	2014	Serum	bde209	0.147	TRUE	Wetweight	0.147	7.5452	NA	2	2	0	NA	NA	1	2	0	NA	NA	2	2	2	1	1	1	1	NA
15311	0	wave_4	12/5/14	2014	Serum	bde209	19.48258495	TRUE	LipidAdj	0.147	7.5452	NA	2	2	0	NA	NA	1	2	0	NA	NA	2	2	2	1	1	1	1	NA
15311	0	wave_4	12/5/14	2014	Serum	PBDE4	1.281	FALSE	Wetweight	NA	7.5452	NA	2	2	0	NA	NA	1	2	0	NA	NA	2	2	2	1	1	1	1	NA
15311	0	wave_4	12/5/14	2014	Serum	PBDE4	169.7768117	FALSE	LipidAdj	NA	7.5452	NA	2	2	0	NA	NA	1	2	0	NA	NA	2	2	2	1	1	1	1	NA
15311	0	wave_4	12/5/14	2014	Serum	PBDE5	1.328	FALSE	Wetweight	NA	7.5452	NA	2	2	0	NA	NA	1	2	0	NA	NA	2	2	2	1	1	1	1	NA
15311	0	wave_4	12/5/14	2014	Serum	PBDE5	176.0059375	FALSE	LipidAdj	NA	7.5452	NA	2	2	0	NA	NA	1	2	0	NA	NA	2	2	2	1	1	1	1	NA
15313	1	wave_4	12/5/14	2014	Serum	bde17	0.016	TRUE	Wetweight	0.016	7.0245	NA	2	2	0	2	0	0	0	0	0	1	2	NA	2	1	1	2	2	0
15313	1	wave_4	12/5/14	2014	Serum	bde17	2.277742188	TRUE	LipidAdj	0.016	7.0245	NA	2	2	0	2	0	0	0	0	0	1	2	NA	2	1	1	2	2	0
15313	1	wave_4	12/5/14	2014	Serum	bde28	0.016	TRUE	Wetweight	0.016	7.0245	NA	2	2	0	2	0	0	0	0	0	1	2	NA	2	1	1	2	2	0
15313	1	wave_4	12/5/14	2014	Serum	bde28	2.277742188	TRUE	LipidAdj	0.016	7.0245	NA	2	2	0	2	0	0	0	0	0	1	2	NA	2	1	1	2	2	0
15313	1	wave_4	12/5/14	2014	Serum	bde47	0.098	FALSE	Wetweight	0.045	7.0245	NA	2	2	0	2	0	0	0	0	0	1	2	NA	2	1	1	2	2	0
15313	1	wave_4	12/5/14	2014	Serum	bde47	13.9511709	FALSE	LipidAdj	0.045	7.0245	NA	2	2	0	2	0	0	0	0	0	1	2	NA	2	1	1	2	2	0
15313	1	wave_4	12/5/14	2014	Serum	bde66	0.016	TRUE	Wetweight	0.016	7.0245	NA	2	2	0	2	0	0	0	0	0	1	2	NA	2	1	1	2	2	0
15313	1	wave_4	12/5/14	2014	Serum	bde66	2.277742188	TRUE	LipidAdj	0.016	7.0245	NA	2	2	0	2	0	0	0	0	0	1	2	NA	2	1	1	2	2	0
15313	1	wave_4	12/5/14	2014	Serum	bde85	0.016	TRUE	Wetweight	0.016	7.0245	NA	2	2	0	2	0	0	0	0	0	1	2	NA	2	1	1	2	2	0
15313	1	wave_4	12/5/14	2014	Serum	bde85	2.277742188	TRUE	LipidAdj	0.016	7.0245	NA	2	2	0	2	0	0	0	0	0	1	2	NA	2	1	1	2	2	0
15313	1	wave_4	12/5/14	2014	Serum	bde99	0.027	TRUE	Wetweight	0.027	7.0245	NA	2	2	0	2	0	0	0	0	0	1	2	NA	2	1	1	2	2	0
15313	1	wave_4	12/5/14	2014	Serum	bde99	3.843689942	TRUE	LipidAdj	0.027	7.0245	NA	2	2	0	2	0	0	0	0	0	1	2	NA	2	1	1	2	2	0
15313	1	wave_4	12/5/14	2014	Serum	bde100	0.018	TRUE	Wetweight	0.018	7.0245	NA	2	2	0	2	0	0	0	0	0	1	2	NA	2	1	1	2	2	0
15313	1	wave_4	12/5/14	2014	Serum	bde100	2.562459962	TRUE	LipidAdj	0.018	7.0245	NA	2	2	0	2	0	0	0	0	0	1	2	NA	2	1	1	2	2	0
15313	1	wave_4	12/5/14	2014	Serum	bde153	0.074	FALSE	Wetweight	0.032	7.0245	NA	2	2	0	2	0	0	0	0	0	1	2	NA	2	1	1	2	2	0
15313	1	wave_4	12/5/14	2014	Serum	bde153	10.53455762	FALSE	LipidAdj	0.032	7.0245	NA	2	2	0	2	0	0	0	0	0	1	2	NA	2	1	1	2	2	0
15313	1	wave_4	12/5/14	2014	Serum	bde154	0.032	TRUE	Wetweight	0.032	7.0245	NA	2	2	0	2	0	0	0	0	0	1	2	NA	2	1	1	2	2	0
15313	1	wave_4	12/5/14	2014	Serum	bde154	4.555484376	TRUE	LipidAdj	0.032	7.0245	NA	2	2	0	2	0	0	0	0	0	1	2	NA	2	1	1	2	2	0
15313	1	wave_4	12/5/14	2014	Serum	bde183	0.032	TRUE	Wetweight	0.032	7.0245	NA	2	2	0	2	0	0	0	0	0	1	2	NA	2	1	1	2	2	0
15313	1	wave_4	12/5/14	2014	Serum	bde183	4.555484376	TRUE	LipidAdj	0.032	7.0245	NA	2	2	0	2	0	0	0	0	0	1	2	NA	2	1	1	2	2	0
15313	1	wave_4	12/5/14	2014	Serum	bde196	0.032	TRUE	Wetweight	0.032	7.0245	NA	2	2	0	2	0	0	0	0	0	1	2	NA	2	1	1	2	2	0
15313	1	wave_4	12/5/14	2014	Serum	bde196	4.555484376	TRUE	LipidAdj	0.032	7.0245	NA	2	2	0	2	0	0	0	0	0	1	2	NA	2	1	1	2	2	0
15313	1	wave_4	12/5/14	2014	Serum	bde197	0.032	TRUE	Wetweight	0.032	7.0245	NA	2	2	0	2	0	0	0	0	0	1	2	NA	2	1	1	2	2	0
15313	1	wave_4	12/5/14	2014	Serum	bde197	4.555484376	TRUE	LipidAdj	0.032	7.0245	NA	2	2	0	2	0	0	0	0	0	1	2	NA	2	1	1	2	2	0
15313	1	wave_4	12/5/14	2014	Serum	bde201	0.032	TRUE	Wetweight	0.032	7.0245	NA	2	2	0	2	0	0	0	0	0	1	2	NA	2	1	1	2	2	0
15313	1	wave_4	12/5/14	2014	Serum	bde201	4.555484376	TRUE	LipidAdj	0.032	7.0245	NA	2	2	0	2	0	0	0	0	0	1	2	NA	2	1	1	2	2	0
15313	1	wave_4	12/5/14	2014	Serum	bde202	0.032	TRUE	Wetweight	0.032	7.0245	NA	2	2	0	2	0	0	0	0	0	1	2	NA	2	1	1	2	2	0
15313	1	wave_4	12/5/14	2014	Serum	bde202	4.555484376	TRUE	LipidAdj	0.032	7.0245	NA	2	2	0	2	0	0	0	0	0	1	2	NA	2	1	1	2	2	0
15313	1	wave_4	12/5/14	2014	Serum	bde203	0.032	TRUE	Wetweight	0.032	7.0245	NA	2	2	0	2	0	0	0	0	0	1	2	NA	2	1	1	2	2	0
15313	1	wave_4	12/5/14	2014	Serum	bde203	4.555484376	TRUE	LipidAdj	0.032	7.0245	NA	2	2	0	2	0	0	0	0	0	1	2	NA	2	1	1	2	2	0
15313	1	wave_4	12/5/14	2014	Serum	bde206	0.04	TRUE	Wetweight	0.04	7.0245	NA	2	2	0	2	0	0	0	0	0	1	2	NA	2	1	1	2	2	0
15313	1	wave_4	12/5/14	2014	Serum	bde206	5.69435547	TRUE	LipidAdj	0.04	7.0245	NA	2	2	0	2	0	0	0	0	0	1	2	NA	2	1	1	2	2	0
15313	1	wave_4	12/5/14	2014	Serum	bde207	0.04	TRUE	Wetweight	0.04	7.0245	NA	2	2	0	2	0	0	0	0	0	1	2	NA	2	1	1	2	2	0
15313	1	wave_4	12/5/14	2014	Serum	bde207	5.69435547	TRUE	LipidAdj	0.04	7.0245	NA	2	2	0	2	0	0	0	0	0	1	2	NA	2	1	1	2	2	0
15313	1	wave_4	12/5/14	2014	Serum	bde208	0.04	TRUE	Wetweight	0.04	7.0245	NA	2	2	0	2	0	0	0	0	0	1	2	NA	2	1	1	2	2	0
15313	1	wave_4	12/5/14	2014	Serum	bde208	5.69435547	TRUE	LipidAdj	0.04	7.0245	NA	2	2	0	2	0	0	0	0	0	1	2	NA	2	1	1	2	2	0
15313	1	wave_4	12/5/14	2014	Serum	bde209	0.147	TRUE	Wetweight	0.147	7.0245	NA	2	2	0	2	0	0	0	0	0	1	2	NA	2	1	1	2	2	0
15313	1	wave_4	12/5/14	2014	Serum	bde209	20.92675635	TRUE	LipidAdj	0.147	7.0245	NA	2	2	0	2	0	0	0	0	0	1	2	NA	2	1	1	2	2	0
15313	1	wave_4	12/5/14	2014	Serum	PBDE4	0.217	FALSE	Wetweight	NA	7.0245	NA	2	2	0	2	0	0	0	0	0	1	2	NA	2	1	1	2	2	0
15313	1	wave_4	12/5/14	2014	Serum	PBDE4	30.89187843	FALSE	LipidAdj	NA	7.0245	NA	2	2	0	2	0	0	0	0	0	1	2	NA	2	1	1	2	2	0
15313	1	wave_4	12/5/14	2014	Serum	PBDE5	0.233	FALSE	Wetweight	NA	7.0245	NA	2	2	0	2	0	0	0	0	0	1	2	NA	2	1	1	2	2	0
15313	1	wave_4	12/5/14	2014	Serum	PBDE5	33.16962061	FALSE	LipidAdj	NA	7.0245	NA	2	2	0	2	0	0	0	0	0	1	2	NA	2	1	1	2	2	0
15315	1	wave_4	12/10/14	2014	Serum	bde17	0.016	TRUE	Wetweight	0.016	7.1297	NA	2	2	0	2	2	1	NA	0	0	0	1	1	1	1	1	2	1	1
15315	1	wave_4	12/10/14	2014	Serum	bde17	2.244133694	TRUE	LipidAdj	0.016	7.1297	NA	2	2	0	2	2	1	NA	0	0	0	1	1	1	1	1	2	1	1
15315	1	wave_4	12/10/14	2014	Serum	bde28	0.016	TRUE	Wetweight	0.016	7.1297	NA	2	2	0	2	2	1	NA	0	0	0	1	1	1	1	1	2	1	1
15315	1	wave_4	12/10/14	2014	Serum	bde28	2.244133694	TRUE	LipidAdj	0.016	7.1297	NA	2	2	0	2	2	1	NA	0	0	0	1	1	1	1	1	2	1	1
15315	1	wave_4	12/10/14	2014	Serum	bde47	0.74	FALSE	Wetweight	0.045	7.1297	NA	2	2	0	2	2	1	NA	0	0	0	1	1	1	1	1	2	1	1
15315	1	wave_4	12/10/14	2014	Serum	bde47	103.7911834	FALSE	LipidAdj	0.045	7.1297	NA	2	2	0	2	2	1	NA	0	0	0	1	1	1	1	1	2	1	1
15315	1	wave_4	12/10/14	2014	Serum	bde66	0.016	TRUE	Wetweight	0.016	7.1297	NA	2	2	0	2	2	1	NA	0	0	0	1	1	1	1	1	2	1	1
15315	1	wave_4	12/10/14	2014	Serum	bde66	2.244133694	TRUE	LipidAdj	0.016	7.1297	NA	2	2	0	2	2	1	NA	0	0	0	1	1	1	1	1	2	1	1
15315	1	wave_4	12/10/14	2014	Serum	bde85	0.016	TRUE	Wetweight	0.016	7.1297	NA	2	2	0	2	2	1	NA	0	0	0	1	1	1	1	1	2	1	1
15315	1	wave_4	12/10/14	2014	Serum	bde85	2.244133694	TRUE	LipidAdj	0.016	7.1297	NA	2	2	0	2	2	1	NA	0	0	0	1	1	1	1	1	2	1	1
15315	1	wave_4	12/10/14	2014	Serum	bde99	0.152	FALSE	Wetweight	0.027	7.1297	NA	2	2	0	2	2	1	NA	0	0	0	1	1	1	1	1	2	1	1
15315	1	wave_4	12/10/14	2014	Serum	bde99	21.3192701	FALSE	LipidAdj	0.027	7.1297	NA	2	2	0	2	2	1	NA	0	0	0	1	1	1	1	1	2	1	1
15315	1	wave_4	12/10/14	2014	Serum	bde100	0.147	FALSE	Wetweight	0.018	7.1297	NA	2	2	0	2	2	1	NA	0	0	0	1	1	1	1	1	2	1	1
15315	1	wave_4	12/10/14	2014	Serum	bde100	20.61797832	FALSE	LipidAdj	0.018	7.1297	NA	2	2	0	2	2	1	NA	0	0	0	1	1	1	1	1	2	1	1
15315	1	wave_4	12/10/14	2014	Serum	bde153	0.14	FALSE	Wetweight	0.032	7.1297	NA	2	2	0	2	2	1	NA	0	0	0	1	1	1	1	1	2	1	1
15315	1	wave_4	12/10/14	2014	Serum	bde153	19.63616982	FALSE	LipidAdj	0.032	7.1297	NA	2	2	0	2	2	1	NA	0	0	0	1	1	1	1	1	2	1	1
15315	1	wave_4	12/10/14	2014	Serum	bde154	0.032	TRUE	Wetweight	0.032	7.1297	NA	2	2	0	2	2	1	NA	0	0	0	1	1	1	1	1	2	1	1
15315	1	wave_4	12/10/14	2014	Serum	bde154	4.488267389	TRUE	LipidAdj	0.032	7.1297	NA	2	2	0	2	2	1	NA	0	0	0	1	1	1	1	1	2	1	1
15315	1	wave_4	12/10/14	2014	Serum	bde183	0.032	TRUE	Wetweight	0.032	7.1297	NA	2	2	0	2	2	1	NA	0	0	0	1	1	1	1	1	2	1	1
15315	1	wave_4	12/10/14	2014	Serum	bde183	4.488267389	TRUE	LipidAdj	0.032	7.1297	NA	2	2	0	2	2	1	NA	0	0	0	1	1	1	1	1	2	1	1
15315	1	wave_4	12/10/14	2014	Serum	bde196	0.032	TRUE	Wetweight	0.032	7.1297	NA	2	2	0	2	2	1	NA	0	0	0	1	1	1	1	1	2	1	1
15315	1	wave_4	12/10/14	2014	Serum	bde196	4.488267389	TRUE	LipidAdj	0.032	7.1297	NA	2	2	0	2	2	1	NA	0	0	0	1	1	1	1	1	2	1	1
15315	1	wave_4	12/10/14	2014	Serum	bde197	0.032	TRUE	Wetweight	0.032	7.1297	NA	2	2	0	2	2	1	NA	0	0	0	1	1	1	1	1	2	1	1
15315	1	wave_4	12/10/14	2014	Serum	bde197	4.488267389	TRUE	LipidAdj	0.032	7.1297	NA	2	2	0	2	2	1	NA	0	0	0	1	1	1	1	1	2	1	1
15315	1	wave_4	12/10/14	2014	Serum	bde201	0.032	TRUE	Wetweight	0.032	7.1297	NA	2	2	0	2	2	1	NA	0	0	0	1	1	1	1	1	2	1	1
15315	1	wave_4	12/10/14	2014	Serum	bde201	4.488267389	TRUE	LipidAdj	0.032	7.1297	NA	2	2	0	2	2	1	NA	0	0	0	1	1	1	1	1	2	1	1
15315	1	wave_4	12/10/14	2014	Serum	bde202	0.032	TRUE	Wetweight	0.032	7.1297	NA	2	2	0	2	2	1	NA	0	0	0	1	1	1	1	1	2	1	1
15315	1	wave_4	12/10/14	2014	Serum	bde202	4.488267389	TRUE	LipidAdj	0.032	7.1297	NA	2	2	0	2	2	1	NA	0	0	0	1	1	1	1	1	2	1	1
15315	1	wave_4	12/10/14	2014	Serum	bde203	0.032	TRUE	Wetweight	0.032	7.1297	NA	2	2	0	2	2	1	NA	0	0	0	1	1	1	1	1	2	1	1
15315	1	wave_4	12/10/14	2014	Serum	bde203	4.488267389	TRUE	LipidAdj	0.032	7.1297	NA	2	2	0	2	2	1	NA	0	0	0	1	1	1	1	1	2	1	1
15315	1	wave_4	12/10/14	2014	Serum	bde206	0.04	TRUE	Wetweight	0.04	7.1297	NA	2	2	0	2	2	1	NA	0	0	0	1	1	1	1	1	2	1	1
15315	1	wave_4	12/10/14	2014	Serum	bde206	5.610334236	TRUE	LipidAdj	0.04	7.1297	NA	2	2	0	2	2	1	NA	0	0	0	1	1	1	1	1	2	1	1
15315	1	wave_4	12/10/14	2014	Serum	bde207	0.04	TRUE	Wetweight	0.04	7.1297	NA	2	2	0	2	2	1	NA	0	0	0	1	1	1	1	1	2	1	1
15315	1	wave_4	12/10/14	2014	Serum	bde207	5.610334236	TRUE	LipidAdj	0.04	7.1297	NA	2	2	0	2	2	1	NA	0	0	0	1	1	1	1	1	2	1	1
15315	1	wave_4	12/10/14	2014	Serum	bde208	0.04	TRUE	Wetweight	0.04	7.1297	NA	2	2	0	2	2	1	NA	0	0	0	1	1	1	1	1	2	1	1
15315	1	wave_4	12/10/14	2014	Serum	bde208	5.610334236	TRUE	LipidAdj	0.04	7.1297	NA	2	2	0	2	2	1	NA	0	0	0	1	1	1	1	1	2	1	1
15315	1	wave_4	12/10/14	2014	Serum	bde209	0.147	TRUE	Wetweight	0.147	7.1297	NA	2	2	0	2	2	1	NA	0	0	0	1	1	1	1	1	2	1	1
15315	1	wave_4	12/10/14	2014	Serum	bde209	20.61797832	TRUE	LipidAdj	0.147	7.1297	NA	2	2	0	2	2	1	NA	0	0	0	1	1	1	1	1	2	1	1
15315	1	wave_4	12/10/14	2014	Serum	PBDE4	1.179	FALSE	Wetweight	NA	7.1297	NA	2	2	0	2	2	1	NA	0	0	0	1	1	1	1	1	2	1	1
15315	1	wave_4	12/10/14	2014	Serum	PBDE4	165.3646016	FALSE	LipidAdj	NA	7.1297	NA	2	2	0	2	2	1	NA	0	0	0	1	1	1	1	1	2	1	1
15315	1	wave_4	12/10/14	2014	Serum	PBDE5	1.195	FALSE	Wetweight	NA	7.1297	NA	2	2	0	2	2	1	NA	0	0	0	1	1	1	1	1	2	1	1
15315	1	wave_4	12/10/14	2014	Serum	PBDE5	167.6087353	FALSE	LipidAdj	NA	7.1297	NA	2	2	0	2	2	1	NA	0	0	0	1	1	1	1	1	2	1	1
15334	1	wave_4	1/21/15	2015	Serum	bde17	0.016	TRUE	Wetweight	0.016	6.1738	NA	NA	NA	NA	NA	NA	NA	NA	NA	NA	NA	NA	NA	NA	NA	NA	NA	NA	NA
15334	1	wave_4	1/21/15	2015	Serum	bde17	2.591596748	TRUE	LipidAdj	0.016	6.1738	NA	NA	NA	NA	NA	NA	NA	NA	NA	NA	NA	NA	NA	NA	NA	NA	NA	NA	NA
15334	1	wave_4	1/21/15	2015	Serum	bde28	0.016	TRUE	Wetweight	0.016	6.1738	NA	NA	NA	NA	NA	NA	NA	NA	NA	NA	NA	NA	NA	NA	NA	NA	NA	NA	NA
15334	1	wave_4	1/21/15	2015	Serum	bde28	2.591596748	TRUE	LipidAdj	0.016	6.1738	NA	NA	NA	NA	NA	NA	NA	NA	NA	NA	NA	NA	NA	NA	NA	NA	NA	NA	NA
15334	1	wave_4	1/21/15	2015	Serum	bde47	0.045	TRUE	Wetweight	0.045	6.1738	NA	NA	NA	NA	NA	NA	NA	NA	NA	NA	NA	NA	NA	NA	NA	NA	NA	NA	NA
15334	1	wave_4	1/21/15	2015	Serum	bde47	7.288865852	TRUE	LipidAdj	0.045	6.1738	NA	NA	NA	NA	NA	NA	NA	NA	NA	NA	NA	NA	NA	NA	NA	NA	NA	NA	NA
15334	1	wave_4	1/21/15	2015	Serum	bde66	0.016	TRUE	Wetweight	0.016	6.1738	NA	NA	NA	NA	NA	NA	NA	NA	NA	NA	NA	NA	NA	NA	NA	NA	NA	NA	NA
15334	1	wave_4	1/21/15	2015	Serum	bde66	2.591596748	TRUE	LipidAdj	0.016	6.1738	NA	NA	NA	NA	NA	NA	NA	NA	NA	NA	NA	NA	NA	NA	NA	NA	NA	NA	NA
15334	1	wave_4	1/21/15	2015	Serum	bde85	0.016	TRUE	Wetweight	0.016	6.1738	NA	NA	NA	NA	NA	NA	NA	NA	NA	NA	NA	NA	NA	NA	NA	NA	NA	NA	NA
15334	1	wave_4	1/21/15	2015	Serum	bde85	2.591596748	TRUE	LipidAdj	0.016	6.1738	NA	NA	NA	NA	NA	NA	NA	NA	NA	NA	NA	NA	NA	NA	NA	NA	NA	NA	NA
15334	1	wave_4	1/21/15	2015	Serum	bde99	0.027	TRUE	Wetweight	0.027	6.1738	NA	NA	NA	NA	NA	NA	NA	NA	NA	NA	NA	NA	NA	NA	NA	NA	NA	NA	NA
15334	1	wave_4	1/21/15	2015	Serum	bde99	4.373319511	TRUE	LipidAdj	0.027	6.1738	NA	NA	NA	NA	NA	NA	NA	NA	NA	NA	NA	NA	NA	NA	NA	NA	NA	NA	NA
15334	1	wave_4	1/21/15	2015	Serum	bde100	0.018	TRUE	Wetweight	0.018	6.1738	NA	NA	NA	NA	NA	NA	NA	NA	NA	NA	NA	NA	NA	NA	NA	NA	NA	NA	NA
15334	1	wave_4	1/21/15	2015	Serum	bde100	2.915546341	TRUE	LipidAdj	0.018	6.1738	NA	NA	NA	NA	NA	NA	NA	NA	NA	NA	NA	NA	NA	NA	NA	NA	NA	NA	NA
15334	1	wave_4	1/21/15	2015	Serum	bde153	0.032	TRUE	Wetweight	0.032	6.1738	NA	NA	NA	NA	NA	NA	NA	NA	NA	NA	NA	NA	NA	NA	NA	NA	NA	NA	NA
15334	1	wave_4	1/21/15	2015	Serum	bde153	5.183193495	TRUE	LipidAdj	0.032	6.1738	NA	NA	NA	NA	NA	NA	NA	NA	NA	NA	NA	NA	NA	NA	NA	NA	NA	NA	NA
15334	1	wave_4	1/21/15	2015	Serum	bde154	0.032	TRUE	Wetweight	0.032	6.1738	NA	NA	NA	NA	NA	NA	NA	NA	NA	NA	NA	NA	NA	NA	NA	NA	NA	NA	NA
15334	1	wave_4	1/21/15	2015	Serum	bde154	5.183193495	TRUE	LipidAdj	0.032	6.1738	NA	NA	NA	NA	NA	NA	NA	NA	NA	NA	NA	NA	NA	NA	NA	NA	NA	NA	NA
15334	1	wave_4	1/21/15	2015	Serum	bde183	0.032	TRUE	Wetweight	0.032	6.1738	NA	NA	NA	NA	NA	NA	NA	NA	NA	NA	NA	NA	NA	NA	NA	NA	NA	NA	NA
15334	1	wave_4	1/21/15	2015	Serum	bde183	5.183193495	TRUE	LipidAdj	0.032	6.1738	NA	NA	NA	NA	NA	NA	NA	NA	NA	NA	NA	NA	NA	NA	NA	NA	NA	NA	NA
15334	1	wave_4	1/21/15	2015	Serum	bde196	0.032	TRUE	Wetweight	0.032	6.1738	NA	NA	NA	NA	NA	NA	NA	NA	NA	NA	NA	NA	NA	NA	NA	NA	NA	NA	NA
15334	1	wave_4	1/21/15	2015	Serum	bde196	5.183193495	TRUE	LipidAdj	0.032	6.1738	NA	NA	NA	NA	NA	NA	NA	NA	NA	NA	NA	NA	NA	NA	NA	NA	NA	NA	NA
15334	1	wave_4	1/21/15	2015	Serum	bde197	0.032	TRUE	Wetweight	0.032	6.1738	NA	NA	NA	NA	NA	NA	NA	NA	NA	NA	NA	NA	NA	NA	NA	NA	NA	NA	NA
15334	1	wave_4	1/21/15	2015	Serum	bde197	5.183193495	TRUE	LipidAdj	0.032	6.1738	NA	NA	NA	NA	NA	NA	NA	NA	NA	NA	NA	NA	NA	NA	NA	NA	NA	NA	NA
15334	1	wave_4	1/21/15	2015	Serum	bde201	0.032	TRUE	Wetweight	0.032	6.1738	NA	NA	NA	NA	NA	NA	NA	NA	NA	NA	NA	NA	NA	NA	NA	NA	NA	NA	NA
15334	1	wave_4	1/21/15	2015	Serum	bde201	5.183193495	TRUE	LipidAdj	0.032	6.1738	NA	NA	NA	NA	NA	NA	NA	NA	NA	NA	NA	NA	NA	NA	NA	NA	NA	NA	NA
15334	1	wave_4	1/21/15	2015	Serum	bde202	0.032	TRUE	Wetweight	0.032	6.1738	NA	NA	NA	NA	NA	NA	NA	NA	NA	NA	NA	NA	NA	NA	NA	NA	NA	NA	NA
15334	1	wave_4	1/21/15	2015	Serum	bde202	5.183193495	TRUE	LipidAdj	0.032	6.1738	NA	NA	NA	NA	NA	NA	NA	NA	NA	NA	NA	NA	NA	NA	NA	NA	NA	NA	NA
15334	1	wave_4	1/21/15	2015	Serum	bde203	0.032	TRUE	Wetweight	0.032	6.1738	NA	NA	NA	NA	NA	NA	NA	NA	NA	NA	NA	NA	NA	NA	NA	NA	NA	NA	NA
15334	1	wave_4	1/21/15	2015	Serum	bde203	5.183193495	TRUE	LipidAdj	0.032	6.1738	NA	NA	NA	NA	NA	NA	NA	NA	NA	NA	NA	NA	NA	NA	NA	NA	NA	NA	NA
15334	1	wave_4	1/21/15	2015	Serum	bde206	0.04	TRUE	Wetweight	0.04	6.1738	NA	NA	NA	NA	NA	NA	NA	NA	NA	NA	NA	NA	NA	NA	NA	NA	NA	NA	NA
15334	1	wave_4	1/21/15	2015	Serum	bde206	6.478991869	TRUE	LipidAdj	0.04	6.1738	NA	NA	NA	NA	NA	NA	NA	NA	NA	NA	NA	NA	NA	NA	NA	NA	NA	NA	NA
15334	1	wave_4	1/21/15	2015	Serum	bde207	0.04	TRUE	Wetweight	0.04	6.1738	NA	NA	NA	NA	NA	NA	NA	NA	NA	NA	NA	NA	NA	NA	NA	NA	NA	NA	NA
15334	1	wave_4	1/21/15	2015	Serum	bde207	6.478991869	TRUE	LipidAdj	0.04	6.1738	NA	NA	NA	NA	NA	NA	NA	NA	NA	NA	NA	NA	NA	NA	NA	NA	NA	NA	NA
15334	1	wave_4	1/21/15	2015	Serum	bde208	0.04	TRUE	Wetweight	0.04	6.1738	NA	NA	NA	NA	NA	NA	NA	NA	NA	NA	NA	NA	NA	NA	NA	NA	NA	NA	NA
15334	1	wave_4	1/21/15	2015	Serum	bde208	6.478991869	TRUE	LipidAdj	0.04	6.1738	NA	NA	NA	NA	NA	NA	NA	NA	NA	NA	NA	NA	NA	NA	NA	NA	NA	NA	NA
15334	1	wave_4	1/21/15	2015	Serum	bde209	0.147	TRUE	Wetweight	0.147	6.1738	NA	NA	NA	NA	NA	NA	NA	NA	NA	NA	NA	NA	NA	NA	NA	NA	NA	NA	NA
15334	1	wave_4	1/21/15	2015	Serum	bde209	23.81029512	TRUE	LipidAdj	0.147	6.1738	NA	NA	NA	NA	NA	NA	NA	NA	NA	NA	NA	NA	NA	NA	NA	NA	NA	NA	NA
15334	1	wave_4	1/21/15	2015	Serum	PBDE4	0.122	FALSE	Wetweight	NA	6.1738	NA	NA	NA	NA	NA	NA	NA	NA	NA	NA	NA	NA	NA	NA	NA	NA	NA	NA	NA
15334	1	wave_4	1/21/15	2015	Serum	PBDE4	19.7609252	FALSE	LipidAdj	NA	6.1738	NA	NA	NA	NA	NA	NA	NA	NA	NA	NA	NA	NA	NA	NA	NA	NA	NA	NA	NA
15334	1	wave_4	1/21/15	2015	Serum	PBDE5	0.138	FALSE	Wetweight	NA	6.1738	NA	NA	NA	NA	NA	NA	NA	NA	NA	NA	NA	NA	NA	NA	NA	NA	NA	NA	NA
15334	1	wave_4	1/21/15	2015	Serum	PBDE5	22.35252195	FALSE	LipidAdj	NA	6.1738	NA	NA	NA	NA	NA	NA	NA	NA	NA	NA	NA	NA	NA	NA	NA	NA	NA	NA	NA
15349	1	wave_4	2/11/15	2015	Serum	bde17	0.016	TRUE	Wetweight	0.016	9.8557	NA	2	2	0	2	2	2	2	0	0	0	2	2	1	1	2	2	2	2
15349	1	wave_4	2/11/15	2015	Serum	bde17	1.623426038	TRUE	LipidAdj	0.016	9.8557	NA	2	2	0	2	2	2	2	0	0	0	2	2	1	1	2	2	2	2
15349	1	wave_4	2/11/15	2015	Serum	bde28	0.016	TRUE	Wetweight	0.016	9.8557	NA	2	2	0	2	2	2	2	0	0	0	2	2	1	1	2	2	2	2
15349	1	wave_4	2/11/15	2015	Serum	bde28	1.623426038	TRUE	LipidAdj	0.016	9.8557	NA	2	2	0	2	2	2	2	0	0	0	2	2	1	1	2	2	2	2
15349	1	wave_4	2/11/15	2015	Serum	bde47	0.117	FALSE	Wetweight	0.045	9.8557	NA	2	2	0	2	2	2	2	0	0	0	2	2	1	1	2	2	2	2
15349	1	wave_4	2/11/15	2015	Serum	bde47	11.8713029	FALSE	LipidAdj	0.045	9.8557	NA	2	2	0	2	2	2	2	0	0	0	2	2	1	1	2	2	2	2
15349	1	wave_4	2/11/15	2015	Serum	bde66	0.016	TRUE	Wetweight	0.016	9.8557	NA	2	2	0	2	2	2	2	0	0	0	2	2	1	1	2	2	2	2
15349	1	wave_4	2/11/15	2015	Serum	bde66	1.623426038	TRUE	LipidAdj	0.016	9.8557	NA	2	2	0	2	2	2	2	0	0	0	2	2	1	1	2	2	2	2
15349	1	wave_4	2/11/15	2015	Serum	bde85	0.016	TRUE	Wetweight	0.016	9.8557	NA	2	2	0	2	2	2	2	0	0	0	2	2	1	1	2	2	2	2
15349	1	wave_4	2/11/15	2015	Serum	bde85	1.623426038	TRUE	LipidAdj	0.016	9.8557	NA	2	2	0	2	2	2	2	0	0	0	2	2	1	1	2	2	2	2
15349	1	wave_4	2/11/15	2015	Serum	bde99	0.037	FALSE	Wetweight	0.027	9.8557	NA	2	2	0	2	2	2	2	0	0	0	2	2	1	1	2	2	2	2
15349	1	wave_4	2/11/15	2015	Serum	bde99	3.754172712	FALSE	LipidAdj	0.027	9.8557	NA	2	2	0	2	2	2	2	0	0	0	2	2	1	1	2	2	2	2
15349	1	wave_4	2/11/15	2015	Serum	bde100	0.03	FALSE	Wetweight	0.018	9.8557	NA	2	2	0	2	2	2	2	0	0	0	2	2	1	1	2	2	2	2
15349	1	wave_4	2/11/15	2015	Serum	bde100	3.043923821	FALSE	LipidAdj	0.018	9.8557	NA	2	2	0	2	2	2	2	0	0	0	2	2	1	1	2	2	2	2
15349	1	wave_4	2/11/15	2015	Serum	bde153	0.068	FALSE	Wetweight	0.032	9.8557	NA	2	2	0	2	2	2	2	0	0	0	2	2	1	1	2	2	2	2
15349	1	wave_4	2/11/15	2015	Serum	bde153	6.89956066	FALSE	LipidAdj	0.032	9.8557	NA	2	2	0	2	2	2	2	0	0	0	2	2	1	1	2	2	2	2
15349	1	wave_4	2/11/15	2015	Serum	bde154	0.032	TRUE	Wetweight	0.032	9.8557	NA	2	2	0	2	2	2	2	0	0	0	2	2	1	1	2	2	2	2
15349	1	wave_4	2/11/15	2015	Serum	bde154	3.246852075	TRUE	LipidAdj	0.032	9.8557	NA	2	2	0	2	2	2	2	0	0	0	2	2	1	1	2	2	2	2
15349	1	wave_4	2/11/15	2015	Serum	bde183	0.032	TRUE	Wetweight	0.032	9.8557	NA	2	2	0	2	2	2	2	0	0	0	2	2	1	1	2	2	2	2
15349	1	wave_4	2/11/15	2015	Serum	bde183	3.246852075	TRUE	LipidAdj	0.032	9.8557	NA	2	2	0	2	2	2	2	0	0	0	2	2	1	1	2	2	2	2
15349	1	wave_4	2/11/15	2015	Serum	bde196	0.032	TRUE	Wetweight	0.032	9.8557	NA	2	2	0	2	2	2	2	0	0	0	2	2	1	1	2	2	2	2
15349	1	wave_4	2/11/15	2015	Serum	bde196	3.246852075	TRUE	LipidAdj	0.032	9.8557	NA	2	2	0	2	2	2	2	0	0	0	2	2	1	1	2	2	2	2
15349	1	wave_4	2/11/15	2015	Serum	bde197	0.032	TRUE	Wetweight	0.032	9.8557	NA	2	2	0	2	2	2	2	0	0	0	2	2	1	1	2	2	2	2
15349	1	wave_4	2/11/15	2015	Serum	bde197	3.246852075	TRUE	LipidAdj	0.032	9.8557	NA	2	2	0	2	2	2	2	0	0	0	2	2	1	1	2	2	2	2
15349	1	wave_4	2/11/15	2015	Serum	bde201	0.032	TRUE	Wetweight	0.032	9.8557	NA	2	2	0	2	2	2	2	0	0	0	2	2	1	1	2	2	2	2
15349	1	wave_4	2/11/15	2015	Serum	bde201	3.246852075	TRUE	LipidAdj	0.032	9.8557	NA	2	2	0	2	2	2	2	0	0	0	2	2	1	1	2	2	2	2
15349	1	wave_4	2/11/15	2015	Serum	bde202	0.032	TRUE	Wetweight	0.032	9.8557	NA	2	2	0	2	2	2	2	0	0	0	2	2	1	1	2	2	2	2
15349	1	wave_4	2/11/15	2015	Serum	bde202	3.246852075	TRUE	LipidAdj	0.032	9.8557	NA	2	2	0	2	2	2	2	0	0	0	2	2	1	1	2	2	2	2
15349	1	wave_4	2/11/15	2015	Serum	bde203	0.032	TRUE	Wetweight	0.032	9.8557	NA	2	2	0	2	2	2	2	0	0	0	2	2	1	1	2	2	2	2
15349	1	wave_4	2/11/15	2015	Serum	bde203	3.246852075	TRUE	LipidAdj	0.032	9.8557	NA	2	2	0	2	2	2	2	0	0	0	2	2	1	1	2	2	2	2
15349	1	wave_4	2/11/15	2015	Serum	bde206	0.04	TRUE	Wetweight	0.04	9.8557	NA	2	2	0	2	2	2	2	0	0	0	2	2	1	1	2	2	2	2
15349	1	wave_4	2/11/15	2015	Serum	bde206	4.058565094	TRUE	LipidAdj	0.04	9.8557	NA	2	2	0	2	2	2	2	0	0	0	2	2	1	1	2	2	2	2
15349	1	wave_4	2/11/15	2015	Serum	bde207	0.04	TRUE	Wetweight	0.04	9.8557	NA	2	2	0	2	2	2	2	0	0	0	2	2	1	1	2	2	2	2
15349	1	wave_4	2/11/15	2015	Serum	bde207	4.058565094	TRUE	LipidAdj	0.04	9.8557	NA	2	2	0	2	2	2	2	0	0	0	2	2	1	1	2	2	2	2
15349	1	wave_4	2/11/15	2015	Serum	bde208	0.04	TRUE	Wetweight	0.04	9.8557	NA	2	2	0	2	2	2	2	0	0	0	2	2	1	1	2	2	2	2
15349	1	wave_4	2/11/15	2015	Serum	bde208	4.058565094	TRUE	LipidAdj	0.04	9.8557	NA	2	2	0	2	2	2	2	0	0	0	2	2	1	1	2	2	2	2
15349	1	wave_4	2/11/15	2015	Serum	bde209	0.147	TRUE	Wetweight	0.147	9.8557	NA	2	2	0	2	2	2	2	0	0	0	2	2	1	1	2	2	2	2
15349	1	wave_4	2/11/15	2015	Serum	bde209	14.91522672	TRUE	LipidAdj	0.147	9.8557	NA	2	2	0	2	2	2	2	0	0	0	2	2	1	1	2	2	2	2
15349	1	wave_4	2/11/15	2015	Serum	PBDE4	0.252	FALSE	Wetweight	NA	9.8557	NA	2	2	0	2	2	2	2	0	0	0	2	2	1	1	2	2	2	2
15349	1	wave_4	2/11/15	2015	Serum	PBDE4	25.56896009	FALSE	LipidAdj	NA	9.8557	NA	2	2	0	2	2	2	2	0	0	0	2	2	1	1	2	2	2	2
15349	1	wave_4	2/11/15	2015	Serum	PBDE5	0.268	FALSE	Wetweight	NA	9.8557	NA	2	2	0	2	2	2	2	0	0	0	2	2	1	1	2	2	2	2
15349	1	wave_4	2/11/15	2015	Serum	PBDE5	27.19238613	FALSE	LipidAdj	NA	9.8557	NA	2	2	0	2	2	2	2	0	0	0	2	2	1	1	2	2	2	2
15352	1	wave_4	2/13/15	2015	Serum	bde17	0.016	TRUE	Wetweight	0.016	8.9277	NA	2	1	2	2	2	1	NA	0	0	0	1	0	1	0	NA	NA	0	0
15352	1	wave_4	2/13/15	2015	Serum	bde17	1.792174916	TRUE	LipidAdj	0.016	8.9277	NA	2	1	2	2	2	1	NA	0	0	0	1	0	1	0	NA	NA	0	0
15352	1	wave_4	2/13/15	2015	Serum	bde28	0.016	TRUE	Wetweight	0.016	8.9277	NA	2	1	2	2	2	1	NA	0	0	0	1	0	1	0	NA	NA	0	0
15352	1	wave_4	2/13/15	2015	Serum	bde28	1.792174916	TRUE	LipidAdj	0.016	8.9277	NA	2	1	2	2	2	1	NA	0	0	0	1	0	1	0	NA	NA	0	0
15352	1	wave_4	2/13/15	2015	Serum	bde47	0.076	FALSE	Wetweight	0.045	8.9277	NA	2	1	2	2	2	1	NA	0	0	0	1	0	1	0	NA	NA	0	0
15352	1	wave_4	2/13/15	2015	Serum	bde47	8.512830852	FALSE	LipidAdj	0.045	8.9277	NA	2	1	2	2	2	1	NA	0	0	0	1	0	1	0	NA	NA	0	0
15352	1	wave_4	2/13/15	2015	Serum	bde66	0.016	TRUE	Wetweight	0.016	8.9277	NA	2	1	2	2	2	1	NA	0	0	0	1	0	1	0	NA	NA	0	0
15352	1	wave_4	2/13/15	2015	Serum	bde66	1.792174916	TRUE	LipidAdj	0.016	8.9277	NA	2	1	2	2	2	1	NA	0	0	0	1	0	1	0	NA	NA	0	0
15352	1	wave_4	2/13/15	2015	Serum	bde85	0.016	TRUE	Wetweight	0.016	8.9277	NA	2	1	2	2	2	1	NA	0	0	0	1	0	1	0	NA	NA	0	0
15352	1	wave_4	2/13/15	2015	Serum	bde85	1.792174916	TRUE	LipidAdj	0.016	8.9277	NA	2	1	2	2	2	1	NA	0	0	0	1	0	1	0	NA	NA	0	0
15352	1	wave_4	2/13/15	2015	Serum	bde99	0.027	TRUE	Wetweight	0.027	8.9277	NA	2	1	2	2	2	1	NA	0	0	0	1	0	1	0	NA	NA	0	0
15352	1	wave_4	2/13/15	2015	Serum	bde99	3.024295171	TRUE	LipidAdj	0.027	8.9277	NA	2	1	2	2	2	1	NA	0	0	0	1	0	1	0	NA	NA	0	0
15352	1	wave_4	2/13/15	2015	Serum	bde100	0.028	FALSE	Wetweight	0.018	8.9277	NA	2	1	2	2	2	1	NA	0	0	0	1	0	1	0	NA	NA	0	0
15352	1	wave_4	2/13/15	2015	Serum	bde100	3.136306103	FALSE	LipidAdj	0.018	8.9277	NA	2	1	2	2	2	1	NA	0	0	0	1	0	1	0	NA	NA	0	0
15352	1	wave_4	2/13/15	2015	Serum	bde153	0.061	FALSE	Wetweight	0.032	8.9277	NA	2	1	2	2	2	1	NA	0	0	0	1	0	1	0	NA	NA	0	0
15352	1	wave_4	2/13/15	2015	Serum	bde153	6.832666868	FALSE	LipidAdj	0.032	8.9277	NA	2	1	2	2	2	1	NA	0	0	0	1	0	1	0	NA	NA	0	0
15352	1	wave_4	2/13/15	2015	Serum	bde154	0.032	TRUE	Wetweight	0.032	8.9277	NA	2	1	2	2	2	1	NA	0	0	0	1	0	1	0	NA	NA	0	0
15352	1	wave_4	2/13/15	2015	Serum	bde154	3.584349833	TRUE	LipidAdj	0.032	8.9277	NA	2	1	2	2	2	1	NA	0	0	0	1	0	1	0	NA	NA	0	0
15352	1	wave_4	2/13/15	2015	Serum	bde183	0.032	TRUE	Wetweight	0.032	8.9277	NA	2	1	2	2	2	1	NA	0	0	0	1	0	1	0	NA	NA	0	0
15352	1	wave_4	2/13/15	2015	Serum	bde183	3.584349833	TRUE	LipidAdj	0.032	8.9277	NA	2	1	2	2	2	1	NA	0	0	0	1	0	1	0	NA	NA	0	0
15352	1	wave_4	2/13/15	2015	Serum	bde196	0.032	TRUE	Wetweight	0.032	8.9277	NA	2	1	2	2	2	1	NA	0	0	0	1	0	1	0	NA	NA	0	0
15352	1	wave_4	2/13/15	2015	Serum	bde196	3.584349833	TRUE	LipidAdj	0.032	8.9277	NA	2	1	2	2	2	1	NA	0	0	0	1	0	1	0	NA	NA	0	0
15352	1	wave_4	2/13/15	2015	Serum	bde197	0.032	TRUE	Wetweight	0.032	8.9277	NA	2	1	2	2	2	1	NA	0	0	0	1	0	1	0	NA	NA	0	0
15352	1	wave_4	2/13/15	2015	Serum	bde197	3.584349833	TRUE	LipidAdj	0.032	8.9277	NA	2	1	2	2	2	1	NA	0	0	0	1	0	1	0	NA	NA	0	0
15352	1	wave_4	2/13/15	2015	Serum	bde201	0.032	TRUE	Wetweight	0.032	8.9277	NA	2	1	2	2	2	1	NA	0	0	0	1	0	1	0	NA	NA	0	0
15352	1	wave_4	2/13/15	2015	Serum	bde201	3.584349833	TRUE	LipidAdj	0.032	8.9277	NA	2	1	2	2	2	1	NA	0	0	0	1	0	1	0	NA	NA	0	0
15352	1	wave_4	2/13/15	2015	Serum	bde202	0.032	TRUE	Wetweight	0.032	8.9277	NA	2	1	2	2	2	1	NA	0	0	0	1	0	1	0	NA	NA	0	0
15352	1	wave_4	2/13/15	2015	Serum	bde202	3.584349833	TRUE	LipidAdj	0.032	8.9277	NA	2	1	2	2	2	1	NA	0	0	0	1	0	1	0	NA	NA	0	0
15352	1	wave_4	2/13/15	2015	Serum	bde203	0.032	TRUE	Wetweight	0.032	8.9277	NA	2	1	2	2	2	1	NA	0	0	0	1	0	1	0	NA	NA	0	0
15352	1	wave_4	2/13/15	2015	Serum	bde203	3.584349833	TRUE	LipidAdj	0.032	8.9277	NA	2	1	2	2	2	1	NA	0	0	0	1	0	1	0	NA	NA	0	0
15352	1	wave_4	2/13/15	2015	Serum	bde206	0.04	TRUE	Wetweight	0.04	8.9277	NA	2	1	2	2	2	1	NA	0	0	0	1	0	1	0	NA	NA	0	0
15352	1	wave_4	2/13/15	2015	Serum	bde206	4.480437291	TRUE	LipidAdj	0.04	8.9277	NA	2	1	2	2	2	1	NA	0	0	0	1	0	1	0	NA	NA	0	0
15352	1	wave_4	2/13/15	2015	Serum	bde207	0.04	TRUE	Wetweight	0.04	8.9277	NA	2	1	2	2	2	1	NA	0	0	0	1	0	1	0	NA	NA	0	0
15352	1	wave_4	2/13/15	2015	Serum	bde207	4.480437291	TRUE	LipidAdj	0.04	8.9277	NA	2	1	2	2	2	1	NA	0	0	0	1	0	1	0	NA	NA	0	0
15352	1	wave_4	2/13/15	2015	Serum	bde208	0.04	TRUE	Wetweight	0.04	8.9277	NA	2	1	2	2	2	1	NA	0	0	0	1	0	1	0	NA	NA	0	0
15352	1	wave_4	2/13/15	2015	Serum	bde208	4.480437291	TRUE	LipidAdj	0.04	8.9277	NA	2	1	2	2	2	1	NA	0	0	0	1	0	1	0	NA	NA	0	0
15352	1	wave_4	2/13/15	2015	Serum	bde209	0.147	TRUE	Wetweight	0.147	8.9277	NA	2	1	2	2	2	1	NA	0	0	0	1	0	1	0	NA	NA	0	0
15352	1	wave_4	2/13/15	2015	Serum	bde209	16.46560704	TRUE	LipidAdj	0.147	8.9277	NA	2	1	2	2	2	1	NA	0	0	0	1	0	1	0	NA	NA	0	0
15352	1	wave_4	2/13/15	2015	Serum	PBDE4	0.192	FALSE	Wetweight	NA	8.9277	NA	2	1	2	2	2	1	NA	0	0	0	1	0	1	0	NA	NA	0	0
15352	1	wave_4	2/13/15	2015	Serum	PBDE4	21.506099	FALSE	LipidAdj	NA	8.9277	NA	2	1	2	2	2	1	NA	0	0	0	1	0	1	0	NA	NA	0	0
15352	1	wave_4	2/13/15	2015	Serum	PBDE5	0.208	FALSE	Wetweight	NA	8.9277	NA	2	1	2	2	2	1	NA	0	0	0	1	0	1	0	NA	NA	0	0
15352	1	wave_4	2/13/15	2015	Serum	PBDE5	23.29827391	FALSE	LipidAdj	NA	8.9277	NA	2	1	2	2	2	1	NA	0	0	0	1	0	1	0	NA	NA	0	0
15353	1	wave_4	2/13/15	2015	Serum	bde17	0.016	TRUE	Wetweight	0.016	7.3032	NA	2	2	0	2	2	1	2	0	0	2	2	2	1	1	1	2	2	0
15353	1	wave_4	2/13/15	2015	Serum	bde17	2.190820462	TRUE	LipidAdj	0.016	7.3032	NA	2	2	0	2	2	1	2	0	0	2	2	2	1	1	1	2	2	0
15353	1	wave_4	2/13/15	2015	Serum	bde28	0.06	FALSE	Wetweight	0.016	7.3032	NA	2	2	0	2	2	1	2	0	0	2	2	2	1	1	1	2	2	0
15353	1	wave_4	2/13/15	2015	Serum	bde28	8.215576733	FALSE	LipidAdj	0.016	7.3032	NA	2	2	0	2	2	1	2	0	0	2	2	2	1	1	1	2	2	0
15353	1	wave_4	2/13/15	2015	Serum	bde47	1.934	FALSE	Wetweight	0.045	7.3032	NA	2	2	0	2	2	1	2	0	0	2	2	2	1	1	1	2	2	0
15353	1	wave_4	2/13/15	2015	Serum	bde47	264.8154234	FALSE	LipidAdj	0.045	7.3032	NA	2	2	0	2	2	1	2	0	0	2	2	2	1	1	1	2	2	0
15353	1	wave_4	2/13/15	2015	Serum	bde66	0.016	TRUE	Wetweight	0.016	7.3032	NA	2	2	0	2	2	1	2	0	0	2	2	2	1	1	1	2	2	0
15353	1	wave_4	2/13/15	2015	Serum	bde66	2.190820462	TRUE	LipidAdj	0.016	7.3032	NA	2	2	0	2	2	1	2	0	0	2	2	2	1	1	1	2	2	0
15353	1	wave_4	2/13/15	2015	Serum	bde85	0.016	TRUE	Wetweight	0.016	7.3032	NA	2	2	0	2	2	1	2	0	0	2	2	2	1	1	1	2	2	0
15353	1	wave_4	2/13/15	2015	Serum	bde85	2.190820462	TRUE	LipidAdj	0.016	7.3032	NA	2	2	0	2	2	1	2	0	0	2	2	2	1	1	1	2	2	0
15353	1	wave_4	2/13/15	2015	Serum	bde99	0.339	FALSE	Wetweight	0.027	7.3032	NA	2	2	0	2	2	1	2	0	0	2	2	2	1	1	1	2	2	0
15353	1	wave_4	2/13/15	2015	Serum	bde99	46.41800854	FALSE	LipidAdj	0.027	7.3032	NA	2	2	0	2	2	1	2	0	0	2	2	2	1	1	1	2	2	0
15353	1	wave_4	2/13/15	2015	Serum	bde100	0.313	FALSE	Wetweight	0.018	7.3032	NA	2	2	0	2	2	1	2	0	0	2	2	2	1	1	1	2	2	0
15353	1	wave_4	2/13/15	2015	Serum	bde100	42.85792529	FALSE	LipidAdj	0.018	7.3032	NA	2	2	0	2	2	1	2	0	0	2	2	2	1	1	1	2	2	0
15353	1	wave_4	2/13/15	2015	Serum	bde153	0.124	FALSE	Wetweight	0.032	7.3032	NA	2	2	0	2	2	1	2	0	0	2	2	2	1	1	1	2	2	0
15353	1	wave_4	2/13/15	2015	Serum	bde153	16.97885858	FALSE	LipidAdj	0.032	7.3032	NA	2	2	0	2	2	1	2	0	0	2	2	2	1	1	1	2	2	0
15353	1	wave_4	2/13/15	2015	Serum	bde154	0.032	TRUE	Wetweight	0.032	7.3032	NA	2	2	0	2	2	1	2	0	0	2	2	2	1	1	1	2	2	0
15353	1	wave_4	2/13/15	2015	Serum	bde154	4.381640925	TRUE	LipidAdj	0.032	7.3032	NA	2	2	0	2	2	1	2	0	0	2	2	2	1	1	1	2	2	0
15353	1	wave_4	2/13/15	2015	Serum	bde183	0.032	TRUE	Wetweight	0.032	7.3032	NA	2	2	0	2	2	1	2	0	0	2	2	2	1	1	1	2	2	0
15353	1	wave_4	2/13/15	2015	Serum	bde183	4.381640925	TRUE	LipidAdj	0.032	7.3032	NA	2	2	0	2	2	1	2	0	0	2	2	2	1	1	1	2	2	0
15353	1	wave_4	2/13/15	2015	Serum	bde196	0.032	TRUE	Wetweight	0.032	7.3032	NA	2	2	0	2	2	1	2	0	0	2	2	2	1	1	1	2	2	0
15353	1	wave_4	2/13/15	2015	Serum	bde196	4.381640925	TRUE	LipidAdj	0.032	7.3032	NA	2	2	0	2	2	1	2	0	0	2	2	2	1	1	1	2	2	0
15353	1	wave_4	2/13/15	2015	Serum	bde197	0.032	TRUE	Wetweight	0.032	7.3032	NA	2	2	0	2	2	1	2	0	0	2	2	2	1	1	1	2	2	0
15353	1	wave_4	2/13/15	2015	Serum	bde197	4.381640925	TRUE	LipidAdj	0.032	7.3032	NA	2	2	0	2	2	1	2	0	0	2	2	2	1	1	1	2	2	0
15353	1	wave_4	2/13/15	2015	Serum	bde201	0.032	TRUE	Wetweight	0.032	7.3032	NA	2	2	0	2	2	1	2	0	0	2	2	2	1	1	1	2	2	0
15353	1	wave_4	2/13/15	2015	Serum	bde201	4.381640925	TRUE	LipidAdj	0.032	7.3032	NA	2	2	0	2	2	1	2	0	0	2	2	2	1	1	1	2	2	0
15353	1	wave_4	2/13/15	2015	Serum	bde202	0.032	TRUE	Wetweight	0.032	7.3032	NA	2	2	0	2	2	1	2	0	0	2	2	2	1	1	1	2	2	0
15353	1	wave_4	2/13/15	2015	Serum	bde202	4.381640925	TRUE	LipidAdj	0.032	7.3032	NA	2	2	0	2	2	1	2	0	0	2	2	2	1	1	1	2	2	0
15353	1	wave_4	2/13/15	2015	Serum	bde203	0.032	TRUE	Wetweight	0.032	7.3032	NA	2	2	0	2	2	1	2	0	0	2	2	2	1	1	1	2	2	0
15353	1	wave_4	2/13/15	2015	Serum	bde203	4.381640925	TRUE	LipidAdj	0.032	7.3032	NA	2	2	0	2	2	1	2	0	0	2	2	2	1	1	1	2	2	0
15353	1	wave_4	2/13/15	2015	Serum	bde206	0.04	TRUE	Wetweight	0.04	7.3032	NA	2	2	0	2	2	1	2	0	0	2	2	2	1	1	1	2	2	0
15353	1	wave_4	2/13/15	2015	Serum	bde206	5.477051156	TRUE	LipidAdj	0.04	7.3032	NA	2	2	0	2	2	1	2	0	0	2	2	2	1	1	1	2	2	0
15353	1	wave_4	2/13/15	2015	Serum	bde207	0.04	TRUE	Wetweight	0.04	7.3032	NA	2	2	0	2	2	1	2	0	0	2	2	2	1	1	1	2	2	0
15353	1	wave_4	2/13/15	2015	Serum	bde207	5.477051156	TRUE	LipidAdj	0.04	7.3032	NA	2	2	0	2	2	1	2	0	0	2	2	2	1	1	1	2	2	0
15353	1	wave_4	2/13/15	2015	Serum	bde208	0.04	TRUE	Wetweight	0.04	7.3032	NA	2	2	0	2	2	1	2	0	0	2	2	2	1	1	1	2	2	0
15353	1	wave_4	2/13/15	2015	Serum	bde208	5.477051156	TRUE	LipidAdj	0.04	7.3032	NA	2	2	0	2	2	1	2	0	0	2	2	2	1	1	1	2	2	0
15353	1	wave_4	2/13/15	2015	Serum	bde209	0.147	TRUE	Wetweight	0.147	7.3032	NA	2	2	0	2	2	1	2	0	0	2	2	2	1	1	1	2	2	0
15353	1	wave_4	2/13/15	2015	Serum	bde209	20.128163	TRUE	LipidAdj	0.147	7.3032	NA	2	2	0	2	2	1	2	0	0	2	2	2	1	1	1	2	2	0
15353	1	wave_4	2/13/15	2015	Serum	PBDE4	2.71	FALSE	Wetweight	NA	7.3032	NA	2	2	0	2	2	1	2	0	0	2	2	2	1	1	1	2	2	0
15353	1	wave_4	2/13/15	2015	Serum	PBDE4	371.0702158	FALSE	LipidAdj	NA	7.3032	NA	2	2	0	2	2	1	2	0	0	2	2	2	1	1	1	2	2	0
15353	1	wave_4	2/13/15	2015	Serum	PBDE5	2.77	FALSE	Wetweight	NA	7.3032	NA	2	2	0	2	2	1	2	0	0	2	2	2	1	1	1	2	2	0
15353	1	wave_4	2/13/15	2015	Serum	PBDE5	379.2857925	FALSE	LipidAdj	NA	7.3032	NA	2	2	0	2	2	1	2	0	0	2	2	2	1	1	1	2	2	0
15358	1	wave_4	2/20/15	2015	Serum	bde17	0.016	TRUE	Wetweight	0.016	8.8457	NA	2	0	0	2	2	2	2	0	1	2	2	NA	1	0	1	1	2	1
15358	1	wave_4	2/20/15	2015	Serum	bde17	1.808788451	TRUE	LipidAdj	0.016	8.8457	NA	2	0	0	2	2	2	2	0	1	2	2	NA	1	0	1	1	2	1
15358	1	wave_4	2/20/15	2015	Serum	bde28	0.016	TRUE	Wetweight	0.016	8.8457	NA	2	0	0	2	2	2	2	0	1	2	2	NA	1	0	1	1	2	1
15358	1	wave_4	2/20/15	2015	Serum	bde28	1.808788451	TRUE	LipidAdj	0.016	8.8457	NA	2	0	0	2	2	2	2	0	1	2	2	NA	1	0	1	1	2	1
15358	1	wave_4	2/20/15	2015	Serum	bde47	0.403	FALSE	Wetweight	0.045	8.8457	NA	2	0	0	2	2	2	2	0	1	2	2	NA	1	0	1	1	2	1
15358	1	wave_4	2/20/15	2015	Serum	bde47	45.55885911	FALSE	LipidAdj	0.045	8.8457	NA	2	0	0	2	2	2	2	0	1	2	2	NA	1	0	1	1	2	1
15358	1	wave_4	2/20/15	2015	Serum	bde66	0.016	TRUE	Wetweight	0.016	8.8457	NA	2	0	0	2	2	2	2	0	1	2	2	NA	1	0	1	1	2	1
15358	1	wave_4	2/20/15	2015	Serum	bde66	1.808788451	TRUE	LipidAdj	0.016	8.8457	NA	2	0	0	2	2	2	2	0	1	2	2	NA	1	0	1	1	2	1
15358	1	wave_4	2/20/15	2015	Serum	bde85	0.016	TRUE	Wetweight	0.016	8.8457	NA	2	0	0	2	2	2	2	0	1	2	2	NA	1	0	1	1	2	1
15358	1	wave_4	2/20/15	2015	Serum	bde85	1.808788451	TRUE	LipidAdj	0.016	8.8457	NA	2	0	0	2	2	2	2	0	1	2	2	NA	1	0	1	1	2	1
15358	1	wave_4	2/20/15	2015	Serum	bde99	0.072	FALSE	Wetweight	0.027	8.8457	NA	2	0	0	2	2	2	2	0	1	2	2	NA	1	0	1	1	2	1
15358	1	wave_4	2/20/15	2015	Serum	bde99	8.139548029	FALSE	LipidAdj	0.027	8.8457	NA	2	0	0	2	2	2	2	0	1	2	2	NA	1	0	1	1	2	1
15358	1	wave_4	2/20/15	2015	Serum	bde100	0.071	FALSE	Wetweight	0.018	8.8457	NA	2	0	0	2	2	2	2	0	1	2	2	NA	1	0	1	1	2	1
15358	1	wave_4	2/20/15	2015	Serum	bde100	8.026498751	FALSE	LipidAdj	0.018	8.8457	NA	2	0	0	2	2	2	2	0	1	2	2	NA	1	0	1	1	2	1
15358	1	wave_4	2/20/15	2015	Serum	bde153	0.257	FALSE	Wetweight	0.032	8.8457	NA	2	0	0	2	2	2	2	0	1	2	2	NA	1	0	1	1	2	1
15358	1	wave_4	2/20/15	2015	Serum	bde153	29.05366449	FALSE	LipidAdj	0.032	8.8457	NA	2	0	0	2	2	2	2	0	1	2	2	NA	1	0	1	1	2	1
15358	1	wave_4	2/20/15	2015	Serum	bde154	0.032	TRUE	Wetweight	0.032	8.8457	NA	2	0	0	2	2	2	2	0	1	2	2	NA	1	0	1	1	2	1
15358	1	wave_4	2/20/15	2015	Serum	bde154	3.617576902	TRUE	LipidAdj	0.032	8.8457	NA	2	0	0	2	2	2	2	0	1	2	2	NA	1	0	1	1	2	1
15358	1	wave_4	2/20/15	2015	Serum	bde183	0.032	TRUE	Wetweight	0.032	8.8457	NA	2	0	0	2	2	2	2	0	1	2	2	NA	1	0	1	1	2	1
15358	1	wave_4	2/20/15	2015	Serum	bde183	3.617576902	TRUE	LipidAdj	0.032	8.8457	NA	2	0	0	2	2	2	2	0	1	2	2	NA	1	0	1	1	2	1
15358	1	wave_4	2/20/15	2015	Serum	bde196	0.032	TRUE	Wetweight	0.032	8.8457	NA	2	0	0	2	2	2	2	0	1	2	2	NA	1	0	1	1	2	1
15358	1	wave_4	2/20/15	2015	Serum	bde196	3.617576902	TRUE	LipidAdj	0.032	8.8457	NA	2	0	0	2	2	2	2	0	1	2	2	NA	1	0	1	1	2	1
15358	1	wave_4	2/20/15	2015	Serum	bde197	0.032	TRUE	Wetweight	0.032	8.8457	NA	2	0	0	2	2	2	2	0	1	2	2	NA	1	0	1	1	2	1
15358	1	wave_4	2/20/15	2015	Serum	bde197	3.617576902	TRUE	LipidAdj	0.032	8.8457	NA	2	0	0	2	2	2	2	0	1	2	2	NA	1	0	1	1	2	1
15358	1	wave_4	2/20/15	2015	Serum	bde201	0.032	TRUE	Wetweight	0.032	8.8457	NA	2	0	0	2	2	2	2	0	1	2	2	NA	1	0	1	1	2	1
15358	1	wave_4	2/20/15	2015	Serum	bde201	3.617576902	TRUE	LipidAdj	0.032	8.8457	NA	2	0	0	2	2	2	2	0	1	2	2	NA	1	0	1	1	2	1
15358	1	wave_4	2/20/15	2015	Serum	bde202	0.032	TRUE	Wetweight	0.032	8.8457	NA	2	0	0	2	2	2	2	0	1	2	2	NA	1	0	1	1	2	1
15358	1	wave_4	2/20/15	2015	Serum	bde202	3.617576902	TRUE	LipidAdj	0.032	8.8457	NA	2	0	0	2	2	2	2	0	1	2	2	NA	1	0	1	1	2	1
15358	1	wave_4	2/20/15	2015	Serum	bde203	0.032	TRUE	Wetweight	0.032	8.8457	NA	2	0	0	2	2	2	2	0	1	2	2	NA	1	0	1	1	2	1
15358	1	wave_4	2/20/15	2015	Serum	bde203	3.617576902	TRUE	LipidAdj	0.032	8.8457	NA	2	0	0	2	2	2	2	0	1	2	2	NA	1	0	1	1	2	1
15358	1	wave_4	2/20/15	2015	Serum	bde206	0.04	TRUE	Wetweight	0.04	8.8457	NA	2	0	0	2	2	2	2	0	1	2	2	NA	1	0	1	1	2	1
15358	1	wave_4	2/20/15	2015	Serum	bde206	4.521971127	TRUE	LipidAdj	0.04	8.8457	NA	2	0	0	2	2	2	2	0	1	2	2	NA	1	0	1	1	2	1
15358	1	wave_4	2/20/15	2015	Serum	bde207	0.04	TRUE	Wetweight	0.04	8.8457	NA	2	0	0	2	2	2	2	0	1	2	2	NA	1	0	1	1	2	1
15358	1	wave_4	2/20/15	2015	Serum	bde207	4.521971127	TRUE	LipidAdj	0.04	8.8457	NA	2	0	0	2	2	2	2	0	1	2	2	NA	1	0	1	1	2	1
15358	1	wave_4	2/20/15	2015	Serum	bde208	0.04	TRUE	Wetweight	0.04	8.8457	NA	2	0	0	2	2	2	2	0	1	2	2	NA	1	0	1	1	2	1
15358	1	wave_4	2/20/15	2015	Serum	bde208	4.521971127	TRUE	LipidAdj	0.04	8.8457	NA	2	0	0	2	2	2	2	0	1	2	2	NA	1	0	1	1	2	1
15358	1	wave_4	2/20/15	2015	Serum	bde209	0.147	TRUE	Wetweight	0.147	8.8457	NA	2	0	0	2	2	2	2	0	1	2	2	NA	1	0	1	1	2	1
15358	1	wave_4	2/20/15	2015	Serum	bde209	16.61824389	TRUE	LipidAdj	0.147	8.8457	NA	2	0	0	2	2	2	2	0	1	2	2	NA	1	0	1	1	2	1
15358	1	wave_4	2/20/15	2015	Serum	PBDE4	0.803	FALSE	Wetweight	NA	8.8457	NA	2	0	0	2	2	2	2	0	1	2	2	NA	1	0	1	1	2	1
15358	1	wave_4	2/20/15	2015	Serum	PBDE4	90.77857038	FALSE	LipidAdj	NA	8.8457	NA	2	0	0	2	2	2	2	0	1	2	2	NA	1	0	1	1	2	1
15358	1	wave_4	2/20/15	2015	Serum	PBDE5	0.819	FALSE	Wetweight	NA	8.8457	NA	2	0	0	2	2	2	2	0	1	2	2	NA	1	0	1	1	2	1
15358	1	wave_4	2/20/15	2015	Serum	PBDE5	92.58735883	FALSE	LipidAdj	NA	8.8457	NA	2	0	0	2	2	2	2	0	1	2	2	NA	1	0	1	1	2	1
15360	1	wave_4	2/25/15	2015	Serum	bde17	0.016	TRUE	Wetweight	0.016	5.5717	NA	2	0	2	NA	NA	0	0	0	0	0	1	2	1	0	1	1	1	0
15360	1	wave_4	2/25/15	2015	Serum	bde17	2.871654971	TRUE	LipidAdj	0.016	5.5717	NA	2	0	2	NA	NA	0	0	0	0	0	1	2	1	0	1	1	1	0
15360	1	wave_4	2/25/15	2015	Serum	bde28	0.016	TRUE	Wetweight	0.016	5.5717	NA	2	0	2	NA	NA	0	0	0	0	0	1	2	1	0	1	1	1	0
15360	1	wave_4	2/25/15	2015	Serum	bde28	2.871654971	TRUE	LipidAdj	0.016	5.5717	NA	2	0	2	NA	NA	0	0	0	0	0	1	2	1	0	1	1	1	0
15360	1	wave_4	2/25/15	2015	Serum	bde47	0.083	FALSE	Wetweight	0.045	5.5717	NA	2	0	2	NA	NA	0	0	0	0	0	1	2	1	0	1	1	1	0
15360	1	wave_4	2/25/15	2015	Serum	bde47	14.89671016	FALSE	LipidAdj	0.045	5.5717	NA	2	0	2	NA	NA	0	0	0	0	0	1	2	1	0	1	1	1	0
15360	1	wave_4	2/25/15	2015	Serum	bde66	0.016	TRUE	Wetweight	0.016	5.5717	NA	2	0	2	NA	NA	0	0	0	0	0	1	2	1	0	1	1	1	0
15360	1	wave_4	2/25/15	2015	Serum	bde66	2.871654971	TRUE	LipidAdj	0.016	5.5717	NA	2	0	2	NA	NA	0	0	0	0	0	1	2	1	0	1	1	1	0
15360	1	wave_4	2/25/15	2015	Serum	bde85	0.016	TRUE	Wetweight	0.016	5.5717	NA	2	0	2	NA	NA	0	0	0	0	0	1	2	1	0	1	1	1	0
15360	1	wave_4	2/25/15	2015	Serum	bde85	2.871654971	TRUE	LipidAdj	0.016	5.5717	NA	2	0	2	NA	NA	0	0	0	0	0	1	2	1	0	1	1	1	0
15360	1	wave_4	2/25/15	2015	Serum	bde99	0.027	TRUE	Wetweight	0.027	5.5717	NA	2	0	2	NA	NA	0	0	0	0	0	1	2	1	0	1	1	1	0
15360	1	wave_4	2/25/15	2015	Serum	bde99	4.845917763	TRUE	LipidAdj	0.027	5.5717	NA	2	0	2	NA	NA	0	0	0	0	0	1	2	1	0	1	1	1	0
15360	1	wave_4	2/25/15	2015	Serum	bde100	0.018	TRUE	Wetweight	0.018	5.5717	NA	2	0	2	NA	NA	0	0	0	0	0	1	2	1	0	1	1	1	0
15360	1	wave_4	2/25/15	2015	Serum	bde100	3.230611842	TRUE	LipidAdj	0.018	5.5717	NA	2	0	2	NA	NA	0	0	0	0	0	1	2	1	0	1	1	1	0
15360	1	wave_4	2/25/15	2015	Serum	bde153	0.032	TRUE	Wetweight	0.032	5.5717	NA	2	0	2	NA	NA	0	0	0	0	0	1	2	1	0	1	1	1	0
15360	1	wave_4	2/25/15	2015	Serum	bde153	5.743309941	TRUE	LipidAdj	0.032	5.5717	NA	2	0	2	NA	NA	0	0	0	0	0	1	2	1	0	1	1	1	0
15360	1	wave_4	2/25/15	2015	Serum	bde154	0.032	TRUE	Wetweight	0.032	5.5717	NA	2	0	2	NA	NA	0	0	0	0	0	1	2	1	0	1	1	1	0
15360	1	wave_4	2/25/15	2015	Serum	bde154	5.743309941	TRUE	LipidAdj	0.032	5.5717	NA	2	0	2	NA	NA	0	0	0	0	0	1	2	1	0	1	1	1	0
15360	1	wave_4	2/25/15	2015	Serum	bde183	0.032	TRUE	Wetweight	0.032	5.5717	NA	2	0	2	NA	NA	0	0	0	0	0	1	2	1	0	1	1	1	0
15360	1	wave_4	2/25/15	2015	Serum	bde183	5.743309941	TRUE	LipidAdj	0.032	5.5717	NA	2	0	2	NA	NA	0	0	0	0	0	1	2	1	0	1	1	1	0
15360	1	wave_4	2/25/15	2015	Serum	bde196	0.032	TRUE	Wetweight	0.032	5.5717	NA	2	0	2	NA	NA	0	0	0	0	0	1	2	1	0	1	1	1	0
15360	1	wave_4	2/25/15	2015	Serum	bde196	5.743309941	TRUE	LipidAdj	0.032	5.5717	NA	2	0	2	NA	NA	0	0	0	0	0	1	2	1	0	1	1	1	0
15360	1	wave_4	2/25/15	2015	Serum	bde197	0.032	TRUE	Wetweight	0.032	5.5717	NA	2	0	2	NA	NA	0	0	0	0	0	1	2	1	0	1	1	1	0
15360	1	wave_4	2/25/15	2015	Serum	bde197	5.743309941	TRUE	LipidAdj	0.032	5.5717	NA	2	0	2	NA	NA	0	0	0	0	0	1	2	1	0	1	1	1	0
15360	1	wave_4	2/25/15	2015	Serum	bde201	0.032	TRUE	Wetweight	0.032	5.5717	NA	2	0	2	NA	NA	0	0	0	0	0	1	2	1	0	1	1	1	0
15360	1	wave_4	2/25/15	2015	Serum	bde201	5.743309941	TRUE	LipidAdj	0.032	5.5717	NA	2	0	2	NA	NA	0	0	0	0	0	1	2	1	0	1	1	1	0
15360	1	wave_4	2/25/15	2015	Serum	bde202	0.032	TRUE	Wetweight	0.032	5.5717	NA	2	0	2	NA	NA	0	0	0	0	0	1	2	1	0	1	1	1	0
15360	1	wave_4	2/25/15	2015	Serum	bde202	5.743309941	TRUE	LipidAdj	0.032	5.5717	NA	2	0	2	NA	NA	0	0	0	0	0	1	2	1	0	1	1	1	0
15360	1	wave_4	2/25/15	2015	Serum	bde203	0.032	TRUE	Wetweight	0.032	5.5717	NA	2	0	2	NA	NA	0	0	0	0	0	1	2	1	0	1	1	1	0
15360	1	wave_4	2/25/15	2015	Serum	bde203	5.743309941	TRUE	LipidAdj	0.032	5.5717	NA	2	0	2	NA	NA	0	0	0	0	0	1	2	1	0	1	1	1	0
15360	1	wave_4	2/25/15	2015	Serum	bde206	0.04	TRUE	Wetweight	0.04	5.5717	NA	2	0	2	NA	NA	0	0	0	0	0	1	2	1	0	1	1	1	0
15360	1	wave_4	2/25/15	2015	Serum	bde206	7.179137427	TRUE	LipidAdj	0.04	5.5717	NA	2	0	2	NA	NA	0	0	0	0	0	1	2	1	0	1	1	1	0
15360	1	wave_4	2/25/15	2015	Serum	bde207	0.04	TRUE	Wetweight	0.04	5.5717	NA	2	0	2	NA	NA	0	0	0	0	0	1	2	1	0	1	1	1	0
15360	1	wave_4	2/25/15	2015	Serum	bde207	7.179137427	TRUE	LipidAdj	0.04	5.5717	NA	2	0	2	NA	NA	0	0	0	0	0	1	2	1	0	1	1	1	0
15360	1	wave_4	2/25/15	2015	Serum	bde208	0.04	TRUE	Wetweight	0.04	5.5717	NA	2	0	2	NA	NA	0	0	0	0	0	1	2	1	0	1	1	1	0
15360	1	wave_4	2/25/15	2015	Serum	bde208	7.179137427	TRUE	LipidAdj	0.04	5.5717	NA	2	0	2	NA	NA	0	0	0	0	0	1	2	1	0	1	1	1	0
15360	1	wave_4	2/25/15	2015	Serum	bde209	NA	NA	Wetweight	0.147	5.5717	non-report	2	0	2	NA	NA	0	0	0	0	0	1	2	1	0	1	1	1	0
15360	1	wave_4	2/25/15	2015	Serum	bde209	NA	NA	LipidAdj	0.147	5.5717	non-report	2	0	2	NA	NA	0	0	0	0	0	1	2	1	0	1	1	1	0
15360	1	wave_4	2/25/15	2015	Serum	PBDE4	0.16	FALSE	Wetweight	NA	5.5717	NA	2	0	2	NA	NA	0	0	0	0	0	1	2	1	0	1	1	1	0
15360	1	wave_4	2/25/15	2015	Serum	PBDE4	28.71654971	FALSE	LipidAdj	NA	5.5717	NA	2	0	2	NA	NA	0	0	0	0	0	1	2	1	0	1	1	1	0
15360	1	wave_4	2/25/15	2015	Serum	PBDE5	0.176	FALSE	Wetweight	NA	5.5717	NA	2	0	2	NA	NA	0	0	0	0	0	1	2	1	0	1	1	1	0
15360	1	wave_4	2/25/15	2015	Serum	PBDE5	31.58820468	FALSE	LipidAdj	NA	5.5717	NA	2	0	2	NA	NA	0	0	0	0	0	1	2	1	0	1	1	1	0
15362	1	wave_4	2/25/15	2015	Serum	bde17	0.016	TRUE	Wetweight	0.016	7.0162	NA	2	2	0	2	2	2	NA	0	0	0	2	NA	1	0	1	1	2	0
15362	1	wave_4	2/25/15	2015	Serum	bde17	2.280436704	TRUE	LipidAdj	0.016	7.0162	NA	2	2	0	2	2	2	NA	0	0	0	2	NA	1	0	1	1	2	0
15362	1	wave_4	2/25/15	2015	Serum	bde28	0.016	TRUE	Wetweight	0.016	7.0162	NA	2	2	0	2	2	2	NA	0	0	0	2	NA	1	0	1	1	2	0
15362	1	wave_4	2/25/15	2015	Serum	bde28	2.280436704	TRUE	LipidAdj	0.016	7.0162	NA	2	2	0	2	2	2	NA	0	0	0	2	NA	1	0	1	1	2	0
15362	1	wave_4	2/25/15	2015	Serum	bde47	0.416	FALSE	Wetweight	0.045	7.0162	NA	2	2	0	2	2	2	NA	0	0	0	2	NA	1	0	1	1	2	0
15362	1	wave_4	2/25/15	2015	Serum	bde47	59.29135429	FALSE	LipidAdj	0.045	7.0162	NA	2	2	0	2	2	2	NA	0	0	0	2	NA	1	0	1	1	2	0
15362	1	wave_4	2/25/15	2015	Serum	bde66	0.016	TRUE	Wetweight	0.016	7.0162	NA	2	2	0	2	2	2	NA	0	0	0	2	NA	1	0	1	1	2	0
15362	1	wave_4	2/25/15	2015	Serum	bde66	2.280436704	TRUE	LipidAdj	0.016	7.0162	NA	2	2	0	2	2	2	NA	0	0	0	2	NA	1	0	1	1	2	0
15362	1	wave_4	2/25/15	2015	Serum	bde85	0.016	TRUE	Wetweight	0.016	7.0162	NA	2	2	0	2	2	2	NA	0	0	0	2	NA	1	0	1	1	2	0
15362	1	wave_4	2/25/15	2015	Serum	bde85	2.280436704	TRUE	LipidAdj	0.016	7.0162	NA	2	2	0	2	2	2	NA	0	0	0	2	NA	1	0	1	1	2	0
15362	1	wave_4	2/25/15	2015	Serum	bde99	0.079	FALSE	Wetweight	0.027	7.0162	NA	2	2	0	2	2	2	NA	0	0	0	2	NA	1	0	1	1	2	0
15362	1	wave_4	2/25/15	2015	Serum	bde99	11.25965622	FALSE	LipidAdj	0.027	7.0162	NA	2	2	0	2	2	2	NA	0	0	0	2	NA	1	0	1	1	2	0
15362	1	wave_4	2/25/15	2015	Serum	bde100	0.066	FALSE	Wetweight	0.018	7.0162	NA	2	2	0	2	2	2	NA	0	0	0	2	NA	1	0	1	1	2	0
15362	1	wave_4	2/25/15	2015	Serum	bde100	9.406801402	FALSE	LipidAdj	0.018	7.0162	NA	2	2	0	2	2	2	NA	0	0	0	2	NA	1	0	1	1	2	0
15362	1	wave_4	2/25/15	2015	Serum	bde153	0.032	TRUE	Wetweight	0.032	7.0162	NA	2	2	0	2	2	2	NA	0	0	0	2	NA	1	0	1	1	2	0
15362	1	wave_4	2/25/15	2015	Serum	bde153	4.560873407	TRUE	LipidAdj	0.032	7.0162	NA	2	2	0	2	2	2	NA	0	0	0	2	NA	1	0	1	1	2	0
15362	1	wave_4	2/25/15	2015	Serum	bde154	0.032	TRUE	Wetweight	0.032	7.0162	NA	2	2	0	2	2	2	NA	0	0	0	2	NA	1	0	1	1	2	0
15362	1	wave_4	2/25/15	2015	Serum	bde154	4.560873407	TRUE	LipidAdj	0.032	7.0162	NA	2	2	0	2	2	2	NA	0	0	0	2	NA	1	0	1	1	2	0
15362	1	wave_4	2/25/15	2015	Serum	bde183	0.032	TRUE	Wetweight	0.032	7.0162	NA	2	2	0	2	2	2	NA	0	0	0	2	NA	1	0	1	1	2	0
15362	1	wave_4	2/25/15	2015	Serum	bde183	4.560873407	TRUE	LipidAdj	0.032	7.0162	NA	2	2	0	2	2	2	NA	0	0	0	2	NA	1	0	1	1	2	0
15362	1	wave_4	2/25/15	2015	Serum	bde196	0.032	TRUE	Wetweight	0.032	7.0162	NA	2	2	0	2	2	2	NA	0	0	0	2	NA	1	0	1	1	2	0
15362	1	wave_4	2/25/15	2015	Serum	bde196	4.560873407	TRUE	LipidAdj	0.032	7.0162	NA	2	2	0	2	2	2	NA	0	0	0	2	NA	1	0	1	1	2	0
15362	1	wave_4	2/25/15	2015	Serum	bde197	0.032	TRUE	Wetweight	0.032	7.0162	NA	2	2	0	2	2	2	NA	0	0	0	2	NA	1	0	1	1	2	0
15362	1	wave_4	2/25/15	2015	Serum	bde197	4.560873407	TRUE	LipidAdj	0.032	7.0162	NA	2	2	0	2	2	2	NA	0	0	0	2	NA	1	0	1	1	2	0
15362	1	wave_4	2/25/15	2015	Serum	bde201	0.032	TRUE	Wetweight	0.032	7.0162	NA	2	2	0	2	2	2	NA	0	0	0	2	NA	1	0	1	1	2	0
15362	1	wave_4	2/25/15	2015	Serum	bde201	4.560873407	TRUE	LipidAdj	0.032	7.0162	NA	2	2	0	2	2	2	NA	0	0	0	2	NA	1	0	1	1	2	0
15362	1	wave_4	2/25/15	2015	Serum	bde202	0.032	TRUE	Wetweight	0.032	7.0162	NA	2	2	0	2	2	2	NA	0	0	0	2	NA	1	0	1	1	2	0
15362	1	wave_4	2/25/15	2015	Serum	bde202	4.560873407	TRUE	LipidAdj	0.032	7.0162	NA	2	2	0	2	2	2	NA	0	0	0	2	NA	1	0	1	1	2	0
15362	1	wave_4	2/25/15	2015	Serum	bde203	0.032	TRUE	Wetweight	0.032	7.0162	NA	2	2	0	2	2	2	NA	0	0	0	2	NA	1	0	1	1	2	0
15362	1	wave_4	2/25/15	2015	Serum	bde203	4.560873407	TRUE	LipidAdj	0.032	7.0162	NA	2	2	0	2	2	2	NA	0	0	0	2	NA	1	0	1	1	2	0
15362	1	wave_4	2/25/15	2015	Serum	bde206	0.04	TRUE	Wetweight	0.04	7.0162	NA	2	2	0	2	2	2	NA	0	0	0	2	NA	1	0	1	1	2	0
15362	1	wave_4	2/25/15	2015	Serum	bde206	5.701091759	TRUE	LipidAdj	0.04	7.0162	NA	2	2	0	2	2	2	NA	0	0	0	2	NA	1	0	1	1	2	0
15362	1	wave_4	2/25/15	2015	Serum	bde207	0.04	TRUE	Wetweight	0.04	7.0162	NA	2	2	0	2	2	2	NA	0	0	0	2	NA	1	0	1	1	2	0
15362	1	wave_4	2/25/15	2015	Serum	bde207	5.701091759	TRUE	LipidAdj	0.04	7.0162	NA	2	2	0	2	2	2	NA	0	0	0	2	NA	1	0	1	1	2	0
15362	1	wave_4	2/25/15	2015	Serum	bde208	0.04	TRUE	Wetweight	0.04	7.0162	NA	2	2	0	2	2	2	NA	0	0	0	2	NA	1	0	1	1	2	0
15362	1	wave_4	2/25/15	2015	Serum	bde208	5.701091759	TRUE	LipidAdj	0.04	7.0162	NA	2	2	0	2	2	2	NA	0	0	0	2	NA	1	0	1	1	2	0
15362	1	wave_4	2/25/15	2015	Serum	bde209	0.643	FALSE	Wetweight	0.147	7.0162	NA	2	2	0	2	2	2	NA	0	0	0	2	NA	1	0	1	1	2	0
15362	1	wave_4	2/25/15	2015	Serum	bde209	91.64505003	FALSE	LipidAdj	0.147	7.0162	NA	2	2	0	2	2	2	NA	0	0	0	2	NA	1	0	1	1	2	0
15362	1	wave_4	2/25/15	2015	Serum	PBDE4	0.593	FALSE	Wetweight	NA	7.0162	NA	2	2	0	2	2	2	NA	0	0	0	2	NA	1	0	1	1	2	0
15362	1	wave_4	2/25/15	2015	Serum	PBDE4	84.51868533	FALSE	LipidAdj	NA	7.0162	NA	2	2	0	2	2	2	NA	0	0	0	2	NA	1	0	1	1	2	0
15362	1	wave_4	2/25/15	2015	Serum	PBDE5	0.609	FALSE	Wetweight	NA	7.0162	NA	2	2	0	2	2	2	NA	0	0	0	2	NA	1	0	1	1	2	0
15362	1	wave_4	2/25/15	2015	Serum	PBDE5	86.79912203	FALSE	LipidAdj	NA	7.0162	NA	2	2	0	2	2	2	NA	0	0	0	2	NA	1	0	1	1	2	0
15365	1	wave_4	2/27/15	2015	Serum	bde17	0.016	TRUE	Wetweight	0.016	6.2711	NA	0	2	0	1	1	2	NA	0	0	2	2	NA	2	1	2	2	2	1
15365	1	wave_4	2/27/15	2015	Serum	bde17	2.551386519	TRUE	LipidAdj	0.016	6.2711	NA	0	2	0	1	1	2	NA	0	0	2	2	NA	2	1	2	2	2	1
15365	1	wave_4	2/27/15	2015	Serum	bde28	0.016	TRUE	Wetweight	0.016	6.2711	NA	0	2	0	1	1	2	NA	0	0	2	2	NA	2	1	2	2	2	1
15365	1	wave_4	2/27/15	2015	Serum	bde28	2.551386519	TRUE	LipidAdj	0.016	6.2711	NA	0	2	0	1	1	2	NA	0	0	2	2	NA	2	1	2	2	2	1
15365	1	wave_4	2/27/15	2015	Serum	bde47	0.297	FALSE	Wetweight	0.045	6.2711	NA	0	2	0	1	1	2	NA	0	0	2	2	NA	2	1	2	2	2	1
15365	1	wave_4	2/27/15	2015	Serum	bde47	47.36011226	FALSE	LipidAdj	0.045	6.2711	NA	0	2	0	1	1	2	NA	0	0	2	2	NA	2	1	2	2	2	1
15365	1	wave_4	2/27/15	2015	Serum	bde66	0.016	TRUE	Wetweight	0.016	6.2711	NA	0	2	0	1	1	2	NA	0	0	2	2	NA	2	1	2	2	2	1
15365	1	wave_4	2/27/15	2015	Serum	bde66	2.551386519	TRUE	LipidAdj	0.016	6.2711	NA	0	2	0	1	1	2	NA	0	0	2	2	NA	2	1	2	2	2	1
15365	1	wave_4	2/27/15	2015	Serum	bde85	0.016	TRUE	Wetweight	0.016	6.2711	NA	0	2	0	1	1	2	NA	0	0	2	2	NA	2	1	2	2	2	1
15365	1	wave_4	2/27/15	2015	Serum	bde85	2.551386519	TRUE	LipidAdj	0.016	6.2711	NA	0	2	0	1	1	2	NA	0	0	2	2	NA	2	1	2	2	2	1
15365	1	wave_4	2/27/15	2015	Serum	bde99	0.092	FALSE	Wetweight	0.027	6.2711	NA	0	2	0	1	1	2	NA	0	0	2	2	NA	2	1	2	2	2	1
15365	1	wave_4	2/27/15	2015	Serum	bde99	14.67047248	FALSE	LipidAdj	0.027	6.2711	NA	0	2	0	1	1	2	NA	0	0	2	2	NA	2	1	2	2	2	1
15365	1	wave_4	2/27/15	2015	Serum	bde100	0.056	FALSE	Wetweight	0.018	6.2711	NA	0	2	0	1	1	2	NA	0	0	2	2	NA	2	1	2	2	2	1
15365	1	wave_4	2/27/15	2015	Serum	bde100	8.929852817	FALSE	LipidAdj	0.018	6.2711	NA	0	2	0	1	1	2	NA	0	0	2	2	NA	2	1	2	2	2	1
15365	1	wave_4	2/27/15	2015	Serum	bde153	0.1	FALSE	Wetweight	0.032	6.2711	NA	0	2	0	1	1	2	NA	0	0	2	2	NA	2	1	2	2	2	1
15365	1	wave_4	2/27/15	2015	Serum	bde153	15.94616574	FALSE	LipidAdj	0.032	6.2711	NA	0	2	0	1	1	2	NA	0	0	2	2	NA	2	1	2	2	2	1
15365	1	wave_4	2/27/15	2015	Serum	bde154	0.032	TRUE	Wetweight	0.032	6.2711	NA	0	2	0	1	1	2	NA	0	0	2	2	NA	2	1	2	2	2	1
15365	1	wave_4	2/27/15	2015	Serum	bde154	5.102773038	TRUE	LipidAdj	0.032	6.2711	NA	0	2	0	1	1	2	NA	0	0	2	2	NA	2	1	2	2	2	1
15365	1	wave_4	2/27/15	2015	Serum	bde183	0.032	TRUE	Wetweight	0.032	6.2711	NA	0	2	0	1	1	2	NA	0	0	2	2	NA	2	1	2	2	2	1
15365	1	wave_4	2/27/15	2015	Serum	bde183	5.102773038	TRUE	LipidAdj	0.032	6.2711	NA	0	2	0	1	1	2	NA	0	0	2	2	NA	2	1	2	2	2	1
15365	1	wave_4	2/27/15	2015	Serum	bde196	0.032	TRUE	Wetweight	0.032	6.2711	NA	0	2	0	1	1	2	NA	0	0	2	2	NA	2	1	2	2	2	1
15365	1	wave_4	2/27/15	2015	Serum	bde196	5.102773038	TRUE	LipidAdj	0.032	6.2711	NA	0	2	0	1	1	2	NA	0	0	2	2	NA	2	1	2	2	2	1
15365	1	wave_4	2/27/15	2015	Serum	bde197	0.032	TRUE	Wetweight	0.032	6.2711	NA	0	2	0	1	1	2	NA	0	0	2	2	NA	2	1	2	2	2	1
15365	1	wave_4	2/27/15	2015	Serum	bde197	5.102773038	TRUE	LipidAdj	0.032	6.2711	NA	0	2	0	1	1	2	NA	0	0	2	2	NA	2	1	2	2	2	1
15365	1	wave_4	2/27/15	2015	Serum	bde201	0.032	TRUE	Wetweight	0.032	6.2711	NA	0	2	0	1	1	2	NA	0	0	2	2	NA	2	1	2	2	2	1
15365	1	wave_4	2/27/15	2015	Serum	bde201	5.102773038	TRUE	LipidAdj	0.032	6.2711	NA	0	2	0	1	1	2	NA	0	0	2	2	NA	2	1	2	2	2	1
15365	1	wave_4	2/27/15	2015	Serum	bde202	0.032	TRUE	Wetweight	0.032	6.2711	NA	0	2	0	1	1	2	NA	0	0	2	2	NA	2	1	2	2	2	1
15365	1	wave_4	2/27/15	2015	Serum	bde202	5.102773038	TRUE	LipidAdj	0.032	6.2711	NA	0	2	0	1	1	2	NA	0	0	2	2	NA	2	1	2	2	2	1
15365	1	wave_4	2/27/15	2015	Serum	bde203	0.032	TRUE	Wetweight	0.032	6.2711	NA	0	2	0	1	1	2	NA	0	0	2	2	NA	2	1	2	2	2	1
15365	1	wave_4	2/27/15	2015	Serum	bde203	5.102773038	TRUE	LipidAdj	0.032	6.2711	NA	0	2	0	1	1	2	NA	0	0	2	2	NA	2	1	2	2	2	1
15365	1	wave_4	2/27/15	2015	Serum	bde206	0.04	TRUE	Wetweight	0.04	6.2711	NA	0	2	0	1	1	2	NA	0	0	2	2	NA	2	1	2	2	2	1
15365	1	wave_4	2/27/15	2015	Serum	bde206	6.378466298	TRUE	LipidAdj	0.04	6.2711	NA	0	2	0	1	1	2	NA	0	0	2	2	NA	2	1	2	2	2	1
15365	1	wave_4	2/27/15	2015	Serum	bde207	0.04	TRUE	Wetweight	0.04	6.2711	NA	0	2	0	1	1	2	NA	0	0	2	2	NA	2	1	2	2	2	1
15365	1	wave_4	2/27/15	2015	Serum	bde207	6.378466298	TRUE	LipidAdj	0.04	6.2711	NA	0	2	0	1	1	2	NA	0	0	2	2	NA	2	1	2	2	2	1
15365	1	wave_4	2/27/15	2015	Serum	bde208	0.04	TRUE	Wetweight	0.04	6.2711	NA	0	2	0	1	1	2	NA	0	0	2	2	NA	2	1	2	2	2	1
15365	1	wave_4	2/27/15	2015	Serum	bde208	6.378466298	TRUE	LipidAdj	0.04	6.2711	NA	0	2	0	1	1	2	NA	0	0	2	2	NA	2	1	2	2	2	1
15365	1	wave_4	2/27/15	2015	Serum	bde209	0.147	TRUE	Wetweight	0.147	6.2711	NA	0	2	0	1	1	2	NA	0	0	2	2	NA	2	1	2	2	2	1
15365	1	wave_4	2/27/15	2015	Serum	bde209	23.44086364	TRUE	LipidAdj	0.147	6.2711	NA	0	2	0	1	1	2	NA	0	0	2	2	NA	2	1	2	2	2	1
15365	1	wave_4	2/27/15	2015	Serum	PBDE4	0.545	FALSE	Wetweight	NA	6.2711	NA	0	2	0	1	1	2	NA	0	0	2	2	NA	2	1	2	2	2	1
15365	1	wave_4	2/27/15	2015	Serum	PBDE4	86.90660331	FALSE	LipidAdj	NA	6.2711	NA	0	2	0	1	1	2	NA	0	0	2	2	NA	2	1	2	2	2	1
15365	1	wave_4	2/27/15	2015	Serum	PBDE5	0.561	FALSE	Wetweight	NA	6.2711	NA	0	2	0	1	1	2	NA	0	0	2	2	NA	2	1	2	2	2	1
15365	1	wave_4	2/27/15	2015	Serum	PBDE5	89.45798983	FALSE	LipidAdj	NA	6.2711	NA	0	2	0	1	1	2	NA	0	0	2	2	NA	2	1	2	2	2	1
15368	1	wave_4	3/4/15	2015	Serum	bde17	0.016	TRUE	Wetweight	0.016	7.4075	NA	2	2	0	NA	NA	2	2	0	0	2	2	2	1	0	NA	NA	1	0
15368	1	wave_4	3/4/15	2015	Serum	bde17	2.159973	TRUE	LipidAdj	0.016	7.4075	NA	2	2	0	NA	NA	2	2	0	0	2	2	2	1	0	NA	NA	1	0
15368	1	wave_4	3/4/15	2015	Serum	bde28	0.016	TRUE	Wetweight	0.016	7.4075	NA	2	2	0	NA	NA	2	2	0	0	2	2	2	1	0	NA	NA	1	0
15368	1	wave_4	3/4/15	2015	Serum	bde28	2.159973	TRUE	LipidAdj	0.016	7.4075	NA	2	2	0	NA	NA	2	2	0	0	2	2	2	1	0	NA	NA	1	0
15368	1	wave_4	3/4/15	2015	Serum	bde47	0.092	FALSE	Wetweight	0.045	7.4075	NA	2	2	0	NA	NA	2	2	0	0	2	2	2	1	0	NA	NA	1	0
15368	1	wave_4	3/4/15	2015	Serum	bde47	12.41984475	FALSE	LipidAdj	0.045	7.4075	NA	2	2	0	NA	NA	2	2	0	0	2	2	2	1	0	NA	NA	1	0
15368	1	wave_4	3/4/15	2015	Serum	bde66	0.016	TRUE	Wetweight	0.016	7.4075	NA	2	2	0	NA	NA	2	2	0	0	2	2	2	1	0	NA	NA	1	0
15368	1	wave_4	3/4/15	2015	Serum	bde66	2.159973	TRUE	LipidAdj	0.016	7.4075	NA	2	2	0	NA	NA	2	2	0	0	2	2	2	1	0	NA	NA	1	0
15368	1	wave_4	3/4/15	2015	Serum	bde85	0.016	TRUE	Wetweight	0.016	7.4075	NA	2	2	0	NA	NA	2	2	0	0	2	2	2	1	0	NA	NA	1	0
15368	1	wave_4	3/4/15	2015	Serum	bde85	2.159973	TRUE	LipidAdj	0.016	7.4075	NA	2	2	0	NA	NA	2	2	0	0	2	2	2	1	0	NA	NA	1	0
15368	1	wave_4	3/4/15	2015	Serum	bde99	0.027	TRUE	Wetweight	0.027	7.4075	NA	2	2	0	NA	NA	2	2	0	0	2	2	2	1	0	NA	NA	1	0
15368	1	wave_4	3/4/15	2015	Serum	bde99	3.644954438	TRUE	LipidAdj	0.027	7.4075	NA	2	2	0	NA	NA	2	2	0	0	2	2	2	1	0	NA	NA	1	0
15368	1	wave_4	3/4/15	2015	Serum	bde100	0.018	TRUE	Wetweight	0.018	7.4075	NA	2	2	0	NA	NA	2	2	0	0	2	2	2	1	0	NA	NA	1	0
15368	1	wave_4	3/4/15	2015	Serum	bde100	2.429969625	TRUE	LipidAdj	0.018	7.4075	NA	2	2	0	NA	NA	2	2	0	0	2	2	2	1	0	NA	NA	1	0
15368	1	wave_4	3/4/15	2015	Serum	bde153	0.032	TRUE	Wetweight	0.032	7.4075	NA	2	2	0	NA	NA	2	2	0	0	2	2	2	1	0	NA	NA	1	0
15368	1	wave_4	3/4/15	2015	Serum	bde153	4.319946001	TRUE	LipidAdj	0.032	7.4075	NA	2	2	0	NA	NA	2	2	0	0	2	2	2	1	0	NA	NA	1	0
15368	1	wave_4	3/4/15	2015	Serum	bde154	0.032	TRUE	Wetweight	0.032	7.4075	NA	2	2	0	NA	NA	2	2	0	0	2	2	2	1	0	NA	NA	1	0
15368	1	wave_4	3/4/15	2015	Serum	bde154	4.319946001	TRUE	LipidAdj	0.032	7.4075	NA	2	2	0	NA	NA	2	2	0	0	2	2	2	1	0	NA	NA	1	0
15368	1	wave_4	3/4/15	2015	Serum	bde183	0.032	TRUE	Wetweight	0.032	7.4075	NA	2	2	0	NA	NA	2	2	0	0	2	2	2	1	0	NA	NA	1	0
15368	1	wave_4	3/4/15	2015	Serum	bde183	4.319946001	TRUE	LipidAdj	0.032	7.4075	NA	2	2	0	NA	NA	2	2	0	0	2	2	2	1	0	NA	NA	1	0
15368	1	wave_4	3/4/15	2015	Serum	bde196	0.032	TRUE	Wetweight	0.032	7.4075	NA	2	2	0	NA	NA	2	2	0	0	2	2	2	1	0	NA	NA	1	0
15368	1	wave_4	3/4/15	2015	Serum	bde196	4.319946001	TRUE	LipidAdj	0.032	7.4075	NA	2	2	0	NA	NA	2	2	0	0	2	2	2	1	0	NA	NA	1	0
15368	1	wave_4	3/4/15	2015	Serum	bde197	0.032	TRUE	Wetweight	0.032	7.4075	NA	2	2	0	NA	NA	2	2	0	0	2	2	2	1	0	NA	NA	1	0
15368	1	wave_4	3/4/15	2015	Serum	bde197	4.319946001	TRUE	LipidAdj	0.032	7.4075	NA	2	2	0	NA	NA	2	2	0	0	2	2	2	1	0	NA	NA	1	0
15368	1	wave_4	3/4/15	2015	Serum	bde201	0.032	TRUE	Wetweight	0.032	7.4075	NA	2	2	0	NA	NA	2	2	0	0	2	2	2	1	0	NA	NA	1	0
15368	1	wave_4	3/4/15	2015	Serum	bde201	4.319946001	TRUE	LipidAdj	0.032	7.4075	NA	2	2	0	NA	NA	2	2	0	0	2	2	2	1	0	NA	NA	1	0
15368	1	wave_4	3/4/15	2015	Serum	bde202	0.032	TRUE	Wetweight	0.032	7.4075	NA	2	2	0	NA	NA	2	2	0	0	2	2	2	1	0	NA	NA	1	0
15368	1	wave_4	3/4/15	2015	Serum	bde202	4.319946001	TRUE	LipidAdj	0.032	7.4075	NA	2	2	0	NA	NA	2	2	0	0	2	2	2	1	0	NA	NA	1	0
15368	1	wave_4	3/4/15	2015	Serum	bde203	0.032	TRUE	Wetweight	0.032	7.4075	NA	2	2	0	NA	NA	2	2	0	0	2	2	2	1	0	NA	NA	1	0
15368	1	wave_4	3/4/15	2015	Serum	bde203	4.319946001	TRUE	LipidAdj	0.032	7.4075	NA	2	2	0	NA	NA	2	2	0	0	2	2	2	1	0	NA	NA	1	0
15368	1	wave_4	3/4/15	2015	Serum	bde206	0.04	TRUE	Wetweight	0.04	7.4075	NA	2	2	0	NA	NA	2	2	0	0	2	2	2	1	0	NA	NA	1	0
15368	1	wave_4	3/4/15	2015	Serum	bde206	5.399932501	TRUE	LipidAdj	0.04	7.4075	NA	2	2	0	NA	NA	2	2	0	0	2	2	2	1	0	NA	NA	1	0
15368	1	wave_4	3/4/15	2015	Serum	bde207	0.04	TRUE	Wetweight	0.04	7.4075	NA	2	2	0	NA	NA	2	2	0	0	2	2	2	1	0	NA	NA	1	0
15368	1	wave_4	3/4/15	2015	Serum	bde207	5.399932501	TRUE	LipidAdj	0.04	7.4075	NA	2	2	0	NA	NA	2	2	0	0	2	2	2	1	0	NA	NA	1	0
15368	1	wave_4	3/4/15	2015	Serum	bde208	0.04	TRUE	Wetweight	0.04	7.4075	NA	2	2	0	NA	NA	2	2	0	0	2	2	2	1	0	NA	NA	1	0
15368	1	wave_4	3/4/15	2015	Serum	bde208	5.399932501	TRUE	LipidAdj	0.04	7.4075	NA	2	2	0	NA	NA	2	2	0	0	2	2	2	1	0	NA	NA	1	0
15368	1	wave_4	3/4/15	2015	Serum	bde209	1.058	FALSE	Wetweight	0.147	7.4075	NA	2	2	0	NA	NA	2	2	0	0	2	2	2	1	0	NA	NA	1	0
15368	1	wave_4	3/4/15	2015	Serum	bde209	142.8282146	FALSE	LipidAdj	0.147	7.4075	NA	2	2	0	NA	NA	2	2	0	0	2	2	2	1	0	NA	NA	1	0
15368	1	wave_4	3/4/15	2015	Serum	PBDE4	0.169	FALSE	Wetweight	NA	7.4075	NA	2	2	0	NA	NA	2	2	0	0	2	2	2	1	0	NA	NA	1	0
15368	1	wave_4	3/4/15	2015	Serum	PBDE4	22.81471482	FALSE	LipidAdj	NA	7.4075	NA	2	2	0	NA	NA	2	2	0	0	2	2	2	1	0	NA	NA	1	0
15368	1	wave_4	3/4/15	2015	Serum	PBDE5	0.185	FALSE	Wetweight	NA	7.4075	NA	2	2	0	NA	NA	2	2	0	0	2	2	2	1	0	NA	NA	1	0
15368	1	wave_4	3/4/15	2015	Serum	PBDE5	24.97468782	FALSE	LipidAdj	NA	7.4075	NA	2	2	0	NA	NA	2	2	0	0	2	2	2	1	0	NA	NA	1	0
15392	1	wave_4	4/8/15	2015	Serum	bde17	0.016	TRUE	Wetweight	0.016	6.0641	NA	2	0	0	1	1	1	NA	0	0	0	0	NA	1	0	2	2	2	NA
15392	1	wave_4	4/8/15	2015	Serum	bde17	2.638478917	TRUE	LipidAdj	0.016	6.0641	NA	2	0	0	1	1	1	NA	0	0	0	0	NA	1	0	2	2	2	NA
15392	1	wave_4	4/8/15	2015	Serum	bde28	0.016	TRUE	Wetweight	0.016	6.0641	NA	2	0	0	1	1	1	NA	0	0	0	0	NA	1	0	2	2	2	NA
15392	1	wave_4	4/8/15	2015	Serum	bde28	2.638478917	TRUE	LipidAdj	0.016	6.0641	NA	2	0	0	1	1	1	NA	0	0	0	0	NA	1	0	2	2	2	NA
15392	1	wave_4	4/8/15	2015	Serum	bde47	0.309	FALSE	Wetweight	0.045	6.0641	NA	2	0	0	1	1	1	NA	0	0	0	0	NA	1	0	2	2	2	NA
15392	1	wave_4	4/8/15	2015	Serum	bde47	50.95562408	FALSE	LipidAdj	0.045	6.0641	NA	2	0	0	1	1	1	NA	0	0	0	0	NA	1	0	2	2	2	NA
15392	1	wave_4	4/8/15	2015	Serum	bde66	0.016	TRUE	Wetweight	0.016	6.0641	NA	2	0	0	1	1	1	NA	0	0	0	0	NA	1	0	2	2	2	NA
15392	1	wave_4	4/8/15	2015	Serum	bde66	2.638478917	TRUE	LipidAdj	0.016	6.0641	NA	2	0	0	1	1	1	NA	0	0	0	0	NA	1	0	2	2	2	NA
15392	1	wave_4	4/8/15	2015	Serum	bde85	0.016	TRUE	Wetweight	0.016	6.0641	NA	2	0	0	1	1	1	NA	0	0	0	0	NA	1	0	2	2	2	NA
15392	1	wave_4	4/8/15	2015	Serum	bde85	2.638478917	TRUE	LipidAdj	0.016	6.0641	NA	2	0	0	1	1	1	NA	0	0	0	0	NA	1	0	2	2	2	NA
15392	1	wave_4	4/8/15	2015	Serum	bde99	0.027	TRUE	Wetweight	0.027	6.0641	NA	2	0	0	1	1	1	NA	0	0	0	0	NA	1	0	2	2	2	NA
15392	1	wave_4	4/8/15	2015	Serum	bde99	4.452433172	TRUE	LipidAdj	0.027	6.0641	NA	2	0	0	1	1	1	NA	0	0	0	0	NA	1	0	2	2	2	NA
15392	1	wave_4	4/8/15	2015	Serum	bde100	0.077	FALSE	Wetweight	0.018	6.0641	NA	2	0	0	1	1	1	NA	0	0	0	0	NA	1	0	2	2	2	NA
15392	1	wave_4	4/8/15	2015	Serum	bde100	12.69767979	FALSE	LipidAdj	0.018	6.0641	NA	2	0	0	1	1	1	NA	0	0	0	0	NA	1	0	2	2	2	NA
15392	1	wave_4	4/8/15	2015	Serum	bde153	0.063	FALSE	Wetweight	0.032	6.0641	NA	2	0	0	1	1	1	NA	0	0	0	0	NA	1	0	2	2	2	NA
15392	1	wave_4	4/8/15	2015	Serum	bde153	10.38901074	FALSE	LipidAdj	0.032	6.0641	NA	2	0	0	1	1	1	NA	0	0	0	0	NA	1	0	2	2	2	NA
15392	1	wave_4	4/8/15	2015	Serum	bde154	0.032	TRUE	Wetweight	0.032	6.0641	NA	2	0	0	1	1	1	NA	0	0	0	0	NA	1	0	2	2	2	NA
15392	1	wave_4	4/8/15	2015	Serum	bde154	5.276957834	TRUE	LipidAdj	0.032	6.0641	NA	2	0	0	1	1	1	NA	0	0	0	0	NA	1	0	2	2	2	NA
15392	1	wave_4	4/8/15	2015	Serum	bde183	0.032	TRUE	Wetweight	0.032	6.0641	NA	2	0	0	1	1	1	NA	0	0	0	0	NA	1	0	2	2	2	NA
15392	1	wave_4	4/8/15	2015	Serum	bde183	5.276957834	TRUE	LipidAdj	0.032	6.0641	NA	2	0	0	1	1	1	NA	0	0	0	0	NA	1	0	2	2	2	NA
15392	1	wave_4	4/8/15	2015	Serum	bde196	0.032	TRUE	Wetweight	0.032	6.0641	NA	2	0	0	1	1	1	NA	0	0	0	0	NA	1	0	2	2	2	NA
15392	1	wave_4	4/8/15	2015	Serum	bde196	5.276957834	TRUE	LipidAdj	0.032	6.0641	NA	2	0	0	1	1	1	NA	0	0	0	0	NA	1	0	2	2	2	NA
15392	1	wave_4	4/8/15	2015	Serum	bde197	0.032	TRUE	Wetweight	0.032	6.0641	NA	2	0	0	1	1	1	NA	0	0	0	0	NA	1	0	2	2	2	NA
15392	1	wave_4	4/8/15	2015	Serum	bde197	5.276957834	TRUE	LipidAdj	0.032	6.0641	NA	2	0	0	1	1	1	NA	0	0	0	0	NA	1	0	2	2	2	NA
15392	1	wave_4	4/8/15	2015	Serum	bde201	0.032	TRUE	Wetweight	0.032	6.0641	NA	2	0	0	1	1	1	NA	0	0	0	0	NA	1	0	2	2	2	NA
15392	1	wave_4	4/8/15	2015	Serum	bde201	5.276957834	TRUE	LipidAdj	0.032	6.0641	NA	2	0	0	1	1	1	NA	0	0	0	0	NA	1	0	2	2	2	NA
15392	1	wave_4	4/8/15	2015	Serum	bde202	0.032	TRUE	Wetweight	0.032	6.0641	NA	2	0	0	1	1	1	NA	0	0	0	0	NA	1	0	2	2	2	NA
15392	1	wave_4	4/8/15	2015	Serum	bde202	5.276957834	TRUE	LipidAdj	0.032	6.0641	NA	2	0	0	1	1	1	NA	0	0	0	0	NA	1	0	2	2	2	NA
15392	1	wave_4	4/8/15	2015	Serum	bde203	0.032	TRUE	Wetweight	0.032	6.0641	NA	2	0	0	1	1	1	NA	0	0	0	0	NA	1	0	2	2	2	NA
15392	1	wave_4	4/8/15	2015	Serum	bde203	5.276957834	TRUE	LipidAdj	0.032	6.0641	NA	2	0	0	1	1	1	NA	0	0	0	0	NA	1	0	2	2	2	NA
15392	1	wave_4	4/8/15	2015	Serum	bde206	0.04	TRUE	Wetweight	0.04	6.0641	NA	2	0	0	1	1	1	NA	0	0	0	0	NA	1	0	2	2	2	NA
15392	1	wave_4	4/8/15	2015	Serum	bde206	6.596197292	TRUE	LipidAdj	0.04	6.0641	NA	2	0	0	1	1	1	NA	0	0	0	0	NA	1	0	2	2	2	NA
15392	1	wave_4	4/8/15	2015	Serum	bde207	0.04	TRUE	Wetweight	0.04	6.0641	NA	2	0	0	1	1	1	NA	0	0	0	0	NA	1	0	2	2	2	NA
15392	1	wave_4	4/8/15	2015	Serum	bde207	6.596197292	TRUE	LipidAdj	0.04	6.0641	NA	2	0	0	1	1	1	NA	0	0	0	0	NA	1	0	2	2	2	NA
15392	1	wave_4	4/8/15	2015	Serum	bde208	0.04	TRUE	Wetweight	0.04	6.0641	NA	2	0	0	1	1	1	NA	0	0	0	0	NA	1	0	2	2	2	NA
15392	1	wave_4	4/8/15	2015	Serum	bde208	6.596197292	TRUE	LipidAdj	0.04	6.0641	NA	2	0	0	1	1	1	NA	0	0	0	0	NA	1	0	2	2	2	NA
15392	1	wave_4	4/8/15	2015	Serum	bde209	0.147	TRUE	Wetweight	0.147	6.0641	NA	2	0	0	1	1	1	NA	0	0	0	0	NA	1	0	2	2	2	NA
15392	1	wave_4	4/8/15	2015	Serum	bde209	24.24102505	TRUE	LipidAdj	0.147	6.0641	NA	2	0	0	1	1	1	NA	0	0	0	0	NA	1	0	2	2	2	NA
15392	1	wave_4	4/8/15	2015	Serum	PBDE4	0.476	FALSE	Wetweight	NA	6.0641	NA	2	0	0	1	1	1	NA	0	0	0	0	NA	1	0	2	2	2	NA
15392	1	wave_4	4/8/15	2015	Serum	PBDE4	78.49474778	FALSE	LipidAdj	NA	6.0641	NA	2	0	0	1	1	1	NA	0	0	0	0	NA	1	0	2	2	2	NA
15392	1	wave_4	4/8/15	2015	Serum	PBDE5	0.492	FALSE	Wetweight	NA	6.0641	NA	2	0	0	1	1	1	NA	0	0	0	0	NA	1	0	2	2	2	NA
15392	1	wave_4	4/8/15	2015	Serum	PBDE5	81.13322669	FALSE	LipidAdj	NA	6.0641	NA	2	0	0	1	1	1	NA	0	0	0	0	NA	1	0	2	2	2	NA
15405	1	wave_4	4/22/15	2015	Serum	bde17	0.016	TRUE	Wetweight	0.016	5.7455	NA	0	2	0	1	1	1	NA	0	0	0	2	NA	1	0	1	1	2	NA
15405	1	wave_4	4/22/15	2015	Serum	bde17	2.784788095	TRUE	LipidAdj	0.016	5.7455	NA	0	2	0	1	1	1	NA	0	0	0	2	NA	1	0	1	1	2	NA
15405	1	wave_4	4/22/15	2015	Serum	bde28	0.016	TRUE	Wetweight	0.016	5.7455	NA	0	2	0	1	1	1	NA	0	0	0	2	NA	1	0	1	1	2	NA
15405	1	wave_4	4/22/15	2015	Serum	bde28	2.784788095	TRUE	LipidAdj	0.016	5.7455	NA	0	2	0	1	1	1	NA	0	0	0	2	NA	1	0	1	1	2	NA
15405	1	wave_4	4/22/15	2015	Serum	bde47	0.505	FALSE	Wetweight	0.045	5.7455	NA	0	2	0	1	1	1	NA	0	0	0	2	NA	1	0	1	1	2	NA
15405	1	wave_4	4/22/15	2015	Serum	bde47	87.89487425	FALSE	LipidAdj	0.045	5.7455	NA	0	2	0	1	1	1	NA	0	0	0	2	NA	1	0	1	1	2	NA
15405	1	wave_4	4/22/15	2015	Serum	bde66	0.016	TRUE	Wetweight	0.016	5.7455	NA	0	2	0	1	1	1	NA	0	0	0	2	NA	1	0	1	1	2	NA
15405	1	wave_4	4/22/15	2015	Serum	bde66	2.784788095	TRUE	LipidAdj	0.016	5.7455	NA	0	2	0	1	1	1	NA	0	0	0	2	NA	1	0	1	1	2	NA
15405	1	wave_4	4/22/15	2015	Serum	bde85	0.016	TRUE	Wetweight	0.016	5.7455	NA	0	2	0	1	1	1	NA	0	0	0	2	NA	1	0	1	1	2	NA
15405	1	wave_4	4/22/15	2015	Serum	bde85	2.784788095	TRUE	LipidAdj	0.016	5.7455	NA	0	2	0	1	1	1	NA	0	0	0	2	NA	1	0	1	1	2	NA
15405	1	wave_4	4/22/15	2015	Serum	bde99	0.092	FALSE	Wetweight	0.027	5.7455	NA	0	2	0	1	1	1	NA	0	0	0	2	NA	1	0	1	1	2	NA
15405	1	wave_4	4/22/15	2015	Serum	bde99	16.01253155	FALSE	LipidAdj	0.027	5.7455	NA	0	2	0	1	1	1	NA	0	0	0	2	NA	1	0	1	1	2	NA
15405	1	wave_4	4/22/15	2015	Serum	bde100	0.154	FALSE	Wetweight	0.018	5.7455	NA	0	2	0	1	1	1	NA	0	0	0	2	NA	1	0	1	1	2	NA
15405	1	wave_4	4/22/15	2015	Serum	bde100	26.80358541	FALSE	LipidAdj	0.018	5.7455	NA	0	2	0	1	1	1	NA	0	0	0	2	NA	1	0	1	1	2	NA
15405	1	wave_4	4/22/15	2015	Serum	bde153	0.092	FALSE	Wetweight	0.032	5.7455	NA	0	2	0	1	1	1	NA	0	0	0	2	NA	1	0	1	1	2	NA
15405	1	wave_4	4/22/15	2015	Serum	bde153	16.01253155	FALSE	LipidAdj	0.032	5.7455	NA	0	2	0	1	1	1	NA	0	0	0	2	NA	1	0	1	1	2	NA
15405	1	wave_4	4/22/15	2015	Serum	bde154	0.032	TRUE	Wetweight	0.032	5.7455	NA	0	2	0	1	1	1	NA	0	0	0	2	NA	1	0	1	1	2	NA
15405	1	wave_4	4/22/15	2015	Serum	bde154	5.56957619	TRUE	LipidAdj	0.032	5.7455	NA	0	2	0	1	1	1	NA	0	0	0	2	NA	1	0	1	1	2	NA
15405	1	wave_4	4/22/15	2015	Serum	bde183	0.032	TRUE	Wetweight	0.032	5.7455	NA	0	2	0	1	1	1	NA	0	0	0	2	NA	1	0	1	1	2	NA
15405	1	wave_4	4/22/15	2015	Serum	bde183	5.56957619	TRUE	LipidAdj	0.032	5.7455	NA	0	2	0	1	1	1	NA	0	0	0	2	NA	1	0	1	1	2	NA
15405	1	wave_4	4/22/15	2015	Serum	bde196	0.032	TRUE	Wetweight	0.032	5.7455	NA	0	2	0	1	1	1	NA	0	0	0	2	NA	1	0	1	1	2	NA
15405	1	wave_4	4/22/15	2015	Serum	bde196	5.56957619	TRUE	LipidAdj	0.032	5.7455	NA	0	2	0	1	1	1	NA	0	0	0	2	NA	1	0	1	1	2	NA
15405	1	wave_4	4/22/15	2015	Serum	bde197	0.032	TRUE	Wetweight	0.032	5.7455	NA	0	2	0	1	1	1	NA	0	0	0	2	NA	1	0	1	1	2	NA
15405	1	wave_4	4/22/15	2015	Serum	bde197	5.56957619	TRUE	LipidAdj	0.032	5.7455	NA	0	2	0	1	1	1	NA	0	0	0	2	NA	1	0	1	1	2	NA
15405	1	wave_4	4/22/15	2015	Serum	bde201	0.032	TRUE	Wetweight	0.032	5.7455	NA	0	2	0	1	1	1	NA	0	0	0	2	NA	1	0	1	1	2	NA
15405	1	wave_4	4/22/15	2015	Serum	bde201	5.56957619	TRUE	LipidAdj	0.032	5.7455	NA	0	2	0	1	1	1	NA	0	0	0	2	NA	1	0	1	1	2	NA
15405	1	wave_4	4/22/15	2015	Serum	bde202	0.032	TRUE	Wetweight	0.032	5.7455	NA	0	2	0	1	1	1	NA	0	0	0	2	NA	1	0	1	1	2	NA
15405	1	wave_4	4/22/15	2015	Serum	bde202	5.56957619	TRUE	LipidAdj	0.032	5.7455	NA	0	2	0	1	1	1	NA	0	0	0	2	NA	1	0	1	1	2	NA
15405	1	wave_4	4/22/15	2015	Serum	bde203	0.032	TRUE	Wetweight	0.032	5.7455	NA	0	2	0	1	1	1	NA	0	0	0	2	NA	1	0	1	1	2	NA
15405	1	wave_4	4/22/15	2015	Serum	bde203	5.56957619	TRUE	LipidAdj	0.032	5.7455	NA	0	2	0	1	1	1	NA	0	0	0	2	NA	1	0	1	1	2	NA
15405	1	wave_4	4/22/15	2015	Serum	bde206	0.04	TRUE	Wetweight	0.04	5.7455	NA	0	2	0	1	1	1	NA	0	0	0	2	NA	1	0	1	1	2	NA
15405	1	wave_4	4/22/15	2015	Serum	bde206	6.961970238	TRUE	LipidAdj	0.04	5.7455	NA	0	2	0	1	1	1	NA	0	0	0	2	NA	1	0	1	1	2	NA
15405	1	wave_4	4/22/15	2015	Serum	bde207	0.04	TRUE	Wetweight	0.04	5.7455	NA	0	2	0	1	1	1	NA	0	0	0	2	NA	1	0	1	1	2	NA
15405	1	wave_4	4/22/15	2015	Serum	bde207	6.961970238	TRUE	LipidAdj	0.04	5.7455	NA	0	2	0	1	1	1	NA	0	0	0	2	NA	1	0	1	1	2	NA
15405	1	wave_4	4/22/15	2015	Serum	bde208	0.04	TRUE	Wetweight	0.04	5.7455	NA	0	2	0	1	1	1	NA	0	0	0	2	NA	1	0	1	1	2	NA
15405	1	wave_4	4/22/15	2015	Serum	bde208	6.961970238	TRUE	LipidAdj	0.04	5.7455	NA	0	2	0	1	1	1	NA	0	0	0	2	NA	1	0	1	1	2	NA
15405	1	wave_4	4/22/15	2015	Serum	bde209	0.147	TRUE	Wetweight	0.147	5.7455	NA	0	2	0	1	1	1	NA	0	0	0	2	NA	1	0	1	1	2	NA
15405	1	wave_4	4/22/15	2015	Serum	bde209	25.58524062	TRUE	LipidAdj	0.147	5.7455	NA	0	2	0	1	1	1	NA	0	0	0	2	NA	1	0	1	1	2	NA
15405	1	wave_4	4/22/15	2015	Serum	PBDE4	0.843	FALSE	Wetweight	NA	5.7455	NA	0	2	0	1	1	1	NA	0	0	0	2	NA	1	0	1	1	2	NA
15405	1	wave_4	4/22/15	2015	Serum	PBDE4	146.7235228	FALSE	LipidAdj	NA	5.7455	NA	0	2	0	1	1	1	NA	0	0	0	2	NA	1	0	1	1	2	NA
15405	1	wave_4	4/22/15	2015	Serum	PBDE5	0.859	FALSE	Wetweight	NA	5.7455	NA	0	2	0	1	1	1	NA	0	0	0	2	NA	1	0	1	1	2	NA
15405	1	wave_4	4/22/15	2015	Serum	PBDE5	149.5083109	FALSE	LipidAdj	NA	5.7455	NA	0	2	0	1	1	1	NA	0	0	0	2	NA	1	0	1	1	2	NA
15406	1	wave_4	4/22/15	2015	Serum	bde17	0.016	TRUE	Wetweight	0.016	11.0239	NA	2	2	0	2	2	2	NA	0	0	0	2	NA	1	0	2	2	2	1
15406	1	wave_4	4/22/15	2015	Serum	bde17	1.451391976	TRUE	LipidAdj	0.016	11.0239	NA	2	2	0	2	2	2	NA	0	0	0	2	NA	1	0	2	2	2	1
15406	1	wave_4	4/22/15	2015	Serum	bde28	0.047	FALSE	Wetweight	0.016	11.0239	NA	2	2	0	2	2	2	NA	0	0	0	2	NA	1	0	2	2	2	1
15406	1	wave_4	4/22/15	2015	Serum	bde28	4.263463928	FALSE	LipidAdj	0.016	11.0239	NA	2	2	0	2	2	2	NA	0	0	0	2	NA	1	0	2	2	2	1
15406	1	wave_4	4/22/15	2015	Serum	bde47	0.435	FALSE	Wetweight	0.045	11.0239	NA	2	2	0	2	2	2	NA	0	0	0	2	NA	1	0	2	2	2	1
15406	1	wave_4	4/22/15	2015	Serum	bde47	39.45971934	FALSE	LipidAdj	0.045	11.0239	NA	2	2	0	2	2	2	NA	0	0	0	2	NA	1	0	2	2	2	1
15406	1	wave_4	4/22/15	2015	Serum	bde66	0.016	TRUE	Wetweight	0.016	11.0239	NA	2	2	0	2	2	2	NA	0	0	0	2	NA	1	0	2	2	2	1
15406	1	wave_4	4/22/15	2015	Serum	bde66	1.451391976	TRUE	LipidAdj	0.016	11.0239	NA	2	2	0	2	2	2	NA	0	0	0	2	NA	1	0	2	2	2	1
15406	1	wave_4	4/22/15	2015	Serum	bde85	0.016	TRUE	Wetweight	0.016	11.0239	NA	2	2	0	2	2	2	NA	0	0	0	2	NA	1	0	2	2	2	1
15406	1	wave_4	4/22/15	2015	Serum	bde85	1.451391976	TRUE	LipidAdj	0.016	11.0239	NA	2	2	0	2	2	2	NA	0	0	0	2	NA	1	0	2	2	2	1
15406	1	wave_4	4/22/15	2015	Serum	bde99	0.102	FALSE	Wetweight	0.027	11.0239	NA	2	2	0	2	2	2	NA	0	0	0	2	NA	1	0	2	2	2	1
15406	1	wave_4	4/22/15	2015	Serum	bde99	9.252623845	FALSE	LipidAdj	0.027	11.0239	NA	2	2	0	2	2	2	NA	0	0	0	2	NA	1	0	2	2	2	1
15406	1	wave_4	4/22/15	2015	Serum	bde100	0.102	FALSE	Wetweight	0.018	11.0239	NA	2	2	0	2	2	2	NA	0	0	0	2	NA	1	0	2	2	2	1
15406	1	wave_4	4/22/15	2015	Serum	bde100	9.252623845	FALSE	LipidAdj	0.018	11.0239	NA	2	2	0	2	2	2	NA	0	0	0	2	NA	1	0	2	2	2	1
15406	1	wave_4	4/22/15	2015	Serum	bde153	0.138	FALSE	Wetweight	0.032	11.0239	NA	2	2	0	2	2	2	NA	0	0	0	2	NA	1	0	2	2	2	1
15406	1	wave_4	4/22/15	2015	Serum	bde153	12.51825579	FALSE	LipidAdj	0.032	11.0239	NA	2	2	0	2	2	2	NA	0	0	0	2	NA	1	0	2	2	2	1
15406	1	wave_4	4/22/15	2015	Serum	bde154	0.032	TRUE	Wetweight	0.032	11.0239	NA	2	2	0	2	2	2	NA	0	0	0	2	NA	1	0	2	2	2	1
15406	1	wave_4	4/22/15	2015	Serum	bde154	2.902783951	TRUE	LipidAdj	0.032	11.0239	NA	2	2	0	2	2	2	NA	0	0	0	2	NA	1	0	2	2	2	1
15406	1	wave_4	4/22/15	2015	Serum	bde183	0.032	TRUE	Wetweight	0.032	11.0239	NA	2	2	0	2	2	2	NA	0	0	0	2	NA	1	0	2	2	2	1
15406	1	wave_4	4/22/15	2015	Serum	bde183	2.902783951	TRUE	LipidAdj	0.032	11.0239	NA	2	2	0	2	2	2	NA	0	0	0	2	NA	1	0	2	2	2	1
15406	1	wave_4	4/22/15	2015	Serum	bde196	0.032	TRUE	Wetweight	0.032	11.0239	NA	2	2	0	2	2	2	NA	0	0	0	2	NA	1	0	2	2	2	1
15406	1	wave_4	4/22/15	2015	Serum	bde196	2.902783951	TRUE	LipidAdj	0.032	11.0239	NA	2	2	0	2	2	2	NA	0	0	0	2	NA	1	0	2	2	2	1
15406	1	wave_4	4/22/15	2015	Serum	bde197	0.032	TRUE	Wetweight	0.032	11.0239	NA	2	2	0	2	2	2	NA	0	0	0	2	NA	1	0	2	2	2	1
15406	1	wave_4	4/22/15	2015	Serum	bde197	2.902783951	TRUE	LipidAdj	0.032	11.0239	NA	2	2	0	2	2	2	NA	0	0	0	2	NA	1	0	2	2	2	1
15406	1	wave_4	4/22/15	2015	Serum	bde201	0.032	TRUE	Wetweight	0.032	11.0239	NA	2	2	0	2	2	2	NA	0	0	0	2	NA	1	0	2	2	2	1
15406	1	wave_4	4/22/15	2015	Serum	bde201	2.902783951	TRUE	LipidAdj	0.032	11.0239	NA	2	2	0	2	2	2	NA	0	0	0	2	NA	1	0	2	2	2	1
15406	1	wave_4	4/22/15	2015	Serum	bde202	0.032	TRUE	Wetweight	0.032	11.0239	NA	2	2	0	2	2	2	NA	0	0	0	2	NA	1	0	2	2	2	1
15406	1	wave_4	4/22/15	2015	Serum	bde202	2.902783951	TRUE	LipidAdj	0.032	11.0239	NA	2	2	0	2	2	2	NA	0	0	0	2	NA	1	0	2	2	2	1
15406	1	wave_4	4/22/15	2015	Serum	bde203	0.032	TRUE	Wetweight	0.032	11.0239	NA	2	2	0	2	2	2	NA	0	0	0	2	NA	1	0	2	2	2	1
15406	1	wave_4	4/22/15	2015	Serum	bde203	2.902783951	TRUE	LipidAdj	0.032	11.0239	NA	2	2	0	2	2	2	NA	0	0	0	2	NA	1	0	2	2	2	1
15406	1	wave_4	4/22/15	2015	Serum	bde206	0.04	TRUE	Wetweight	0.04	11.0239	NA	2	2	0	2	2	2	NA	0	0	0	2	NA	1	0	2	2	2	1
15406	1	wave_4	4/22/15	2015	Serum	bde206	3.628479939	TRUE	LipidAdj	0.04	11.0239	NA	2	2	0	2	2	2	NA	0	0	0	2	NA	1	0	2	2	2	1
15406	1	wave_4	4/22/15	2015	Serum	bde207	0.04	TRUE	Wetweight	0.04	11.0239	NA	2	2	0	2	2	2	NA	0	0	0	2	NA	1	0	2	2	2	1
15406	1	wave_4	4/22/15	2015	Serum	bde207	3.628479939	TRUE	LipidAdj	0.04	11.0239	NA	2	2	0	2	2	2	NA	0	0	0	2	NA	1	0	2	2	2	1
15406	1	wave_4	4/22/15	2015	Serum	bde208	0.04	TRUE	Wetweight	0.04	11.0239	NA	2	2	0	2	2	2	NA	0	0	0	2	NA	1	0	2	2	2	1
15406	1	wave_4	4/22/15	2015	Serum	bde208	3.628479939	TRUE	LipidAdj	0.04	11.0239	NA	2	2	0	2	2	2	NA	0	0	0	2	NA	1	0	2	2	2	1
15406	1	wave_4	4/22/15	2015	Serum	bde209	NA	NA	Wetweight	0.147	11.0239	non-report	2	2	0	2	2	2	NA	0	0	0	2	NA	1	0	2	2	2	1
15406	1	wave_4	4/22/15	2015	Serum	bde209	NA	NA	LipidAdj	0.147	11.0239	non-report	2	2	0	2	2	2	NA	0	0	0	2	NA	1	0	2	2	2	1
15406	1	wave_4	4/22/15	2015	Serum	PBDE4	0.777	FALSE	Wetweight	NA	11.0239	NA	2	2	0	2	2	2	NA	0	0	0	2	NA	1	0	2	2	2	1
15406	1	wave_4	4/22/15	2015	Serum	PBDE4	70.48322282	FALSE	LipidAdj	NA	11.0239	NA	2	2	0	2	2	2	NA	0	0	0	2	NA	1	0	2	2	2	1
15406	1	wave_4	4/22/15	2015	Serum	PBDE5	0.824	FALSE	Wetweight	NA	11.0239	NA	2	2	0	2	2	2	NA	0	0	0	2	NA	1	0	2	2	2	1
15406	1	wave_4	4/22/15	2015	Serum	PBDE5	74.74668674	FALSE	LipidAdj	NA	11.0239	NA	2	2	0	2	2	2	NA	0	0	0	2	NA	1	0	2	2	2	1
15407	1	wave_4	4/24/15	2015	Serum	bde17	0.016	TRUE	Wetweight	0.016	6.7613	NA	2	0	0	0	0	2	2	0	0	0	1	NA	2	1	2	2	2	NA
15407	1	wave_4	4/24/15	2015	Serum	bde17	2.366408827	TRUE	LipidAdj	0.016	6.7613	NA	2	0	0	0	0	2	2	0	0	0	1	NA	2	1	2	2	2	NA
15407	1	wave_4	4/24/15	2015	Serum	bde28	0.016	TRUE	Wetweight	0.016	6.7613	NA	2	0	0	0	0	2	2	0	0	0	1	NA	2	1	2	2	2	NA
15407	1	wave_4	4/24/15	2015	Serum	bde28	2.366408827	TRUE	LipidAdj	0.016	6.7613	NA	2	0	0	0	0	2	2	0	0	0	1	NA	2	1	2	2	2	NA
15407	1	wave_4	4/24/15	2015	Serum	bde47	0.227	FALSE	Wetweight	0.045	6.7613	NA	2	0	0	0	0	2	2	0	0	0	1	NA	2	1	2	2	2	NA
15407	1	wave_4	4/24/15	2015	Serum	bde47	33.57342523	FALSE	LipidAdj	0.045	6.7613	NA	2	0	0	0	0	2	2	0	0	0	1	NA	2	1	2	2	2	NA
15407	1	wave_4	4/24/15	2015	Serum	bde66	0.016	TRUE	Wetweight	0.016	6.7613	NA	2	0	0	0	0	2	2	0	0	0	1	NA	2	1	2	2	2	NA
15407	1	wave_4	4/24/15	2015	Serum	bde66	2.366408827	TRUE	LipidAdj	0.016	6.7613	NA	2	0	0	0	0	2	2	0	0	0	1	NA	2	1	2	2	2	NA
15407	1	wave_4	4/24/15	2015	Serum	bde85	0.016	TRUE	Wetweight	0.016	6.7613	NA	2	0	0	0	0	2	2	0	0	0	1	NA	2	1	2	2	2	NA
15407	1	wave_4	4/24/15	2015	Serum	bde85	2.366408827	TRUE	LipidAdj	0.016	6.7613	NA	2	0	0	0	0	2	2	0	0	0	1	NA	2	1	2	2	2	NA
15407	1	wave_4	4/24/15	2015	Serum	bde99	0.088	FALSE	Wetweight	0.027	6.7613	NA	2	0	0	0	0	2	2	0	0	0	1	NA	2	1	2	2	2	NA
15407	1	wave_4	4/24/15	2015	Serum	bde99	13.01524855	FALSE	LipidAdj	0.027	6.7613	NA	2	0	0	0	0	2	2	0	0	0	1	NA	2	1	2	2	2	NA
15407	1	wave_4	4/24/15	2015	Serum	bde100	0.078	FALSE	Wetweight	0.018	6.7613	NA	2	0	0	0	0	2	2	0	0	0	1	NA	2	1	2	2	2	NA
15407	1	wave_4	4/24/15	2015	Serum	bde100	11.53624303	FALSE	LipidAdj	0.018	6.7613	NA	2	0	0	0	0	2	2	0	0	0	1	NA	2	1	2	2	2	NA
15407	1	wave_4	4/24/15	2015	Serum	bde153	0.088	FALSE	Wetweight	0.032	6.7613	NA	2	0	0	0	0	2	2	0	0	0	1	NA	2	1	2	2	2	NA
15407	1	wave_4	4/24/15	2015	Serum	bde153	13.01524855	FALSE	LipidAdj	0.032	6.7613	NA	2	0	0	0	0	2	2	0	0	0	1	NA	2	1	2	2	2	NA
15407	1	wave_4	4/24/15	2015	Serum	bde154	0.032	TRUE	Wetweight	0.032	6.7613	NA	2	0	0	0	0	2	2	0	0	0	1	NA	2	1	2	2	2	NA
15407	1	wave_4	4/24/15	2015	Serum	bde154	4.732817653	TRUE	LipidAdj	0.032	6.7613	NA	2	0	0	0	0	2	2	0	0	0	1	NA	2	1	2	2	2	NA
15407	1	wave_4	4/24/15	2015	Serum	bde183	0.032	TRUE	Wetweight	0.032	6.7613	NA	2	0	0	0	0	2	2	0	0	0	1	NA	2	1	2	2	2	NA
15407	1	wave_4	4/24/15	2015	Serum	bde183	4.732817653	TRUE	LipidAdj	0.032	6.7613	NA	2	0	0	0	0	2	2	0	0	0	1	NA	2	1	2	2	2	NA
15407	1	wave_4	4/24/15	2015	Serum	bde196	0.032	TRUE	Wetweight	0.032	6.7613	NA	2	0	0	0	0	2	2	0	0	0	1	NA	2	1	2	2	2	NA
15407	1	wave_4	4/24/15	2015	Serum	bde196	4.732817653	TRUE	LipidAdj	0.032	6.7613	NA	2	0	0	0	0	2	2	0	0	0	1	NA	2	1	2	2	2	NA
15407	1	wave_4	4/24/15	2015	Serum	bde197	0.032	TRUE	Wetweight	0.032	6.7613	NA	2	0	0	0	0	2	2	0	0	0	1	NA	2	1	2	2	2	NA
15407	1	wave_4	4/24/15	2015	Serum	bde197	4.732817653	TRUE	LipidAdj	0.032	6.7613	NA	2	0	0	0	0	2	2	0	0	0	1	NA	2	1	2	2	2	NA
15407	1	wave_4	4/24/15	2015	Serum	bde201	0.032	TRUE	Wetweight	0.032	6.7613	NA	2	0	0	0	0	2	2	0	0	0	1	NA	2	1	2	2	2	NA
15407	1	wave_4	4/24/15	2015	Serum	bde201	4.732817653	TRUE	LipidAdj	0.032	6.7613	NA	2	0	0	0	0	2	2	0	0	0	1	NA	2	1	2	2	2	NA
15407	1	wave_4	4/24/15	2015	Serum	bde202	0.032	TRUE	Wetweight	0.032	6.7613	NA	2	0	0	0	0	2	2	0	0	0	1	NA	2	1	2	2	2	NA
15407	1	wave_4	4/24/15	2015	Serum	bde202	4.732817653	TRUE	LipidAdj	0.032	6.7613	NA	2	0	0	0	0	2	2	0	0	0	1	NA	2	1	2	2	2	NA
15407	1	wave_4	4/24/15	2015	Serum	bde203	0.032	TRUE	Wetweight	0.032	6.7613	NA	2	0	0	0	0	2	2	0	0	0	1	NA	2	1	2	2	2	NA
15407	1	wave_4	4/24/15	2015	Serum	bde203	4.732817653	TRUE	LipidAdj	0.032	6.7613	NA	2	0	0	0	0	2	2	0	0	0	1	NA	2	1	2	2	2	NA
15407	1	wave_4	4/24/15	2015	Serum	bde206	0.04	TRUE	Wetweight	0.04	6.7613	NA	2	0	0	0	0	2	2	0	0	0	1	NA	2	1	2	2	2	NA
15407	1	wave_4	4/24/15	2015	Serum	bde206	5.916022067	TRUE	LipidAdj	0.04	6.7613	NA	2	0	0	0	0	2	2	0	0	0	1	NA	2	1	2	2	2	NA
15407	1	wave_4	4/24/15	2015	Serum	bde207	0.04	TRUE	Wetweight	0.04	6.7613	NA	2	0	0	0	0	2	2	0	0	0	1	NA	2	1	2	2	2	NA
15407	1	wave_4	4/24/15	2015	Serum	bde207	5.916022067	TRUE	LipidAdj	0.04	6.7613	NA	2	0	0	0	0	2	2	0	0	0	1	NA	2	1	2	2	2	NA
15407	1	wave_4	4/24/15	2015	Serum	bde208	0.04	TRUE	Wetweight	0.04	6.7613	NA	2	0	0	0	0	2	2	0	0	0	1	NA	2	1	2	2	2	NA
15407	1	wave_4	4/24/15	2015	Serum	bde208	5.916022067	TRUE	LipidAdj	0.04	6.7613	NA	2	0	0	0	0	2	2	0	0	0	1	NA	2	1	2	2	2	NA
15407	1	wave_4	4/24/15	2015	Serum	bde209	0.147	TRUE	Wetweight	0.147	6.7613	NA	2	0	0	0	0	2	2	0	0	0	1	NA	2	1	2	2	2	NA
15407	1	wave_4	4/24/15	2015	Serum	bde209	21.7413811	TRUE	LipidAdj	0.147	6.7613	NA	2	0	0	0	0	2	2	0	0	0	1	NA	2	1	2	2	2	NA
15407	1	wave_4	4/24/15	2015	Serum	PBDE4	0.481	FALSE	Wetweight	NA	6.7613	NA	2	0	0	0	0	2	2	0	0	0	1	NA	2	1	2	2	2	NA
15407	1	wave_4	4/24/15	2015	Serum	PBDE4	71.14016535	FALSE	LipidAdj	NA	6.7613	NA	2	0	0	0	0	2	2	0	0	0	1	NA	2	1	2	2	2	NA
15407	1	wave_4	4/24/15	2015	Serum	PBDE5	0.497	FALSE	Wetweight	NA	6.7613	NA	2	0	0	0	0	2	2	0	0	0	1	NA	2	1	2	2	2	NA
15407	1	wave_4	4/24/15	2015	Serum	PBDE5	73.50657418	FALSE	LipidAdj	NA	6.7613	NA	2	0	0	0	0	2	2	0	0	0	1	NA	2	1	2	2	2	NA
15410	1	wave_4	4/29/15	2015	Serum	bde17	0.016	TRUE	Wetweight	0.016	7.6291	NA	2	0	0	0	0	0	0	0	0	0	0	0	1	0	1	1	1	NA
15410	1	wave_4	4/29/15	2015	Serum	bde17	2.097232963	TRUE	LipidAdj	0.016	7.6291	NA	2	0	0	0	0	0	0	0	0	0	0	0	1	0	1	1	1	NA
15410	1	wave_4	4/29/15	2015	Serum	bde28	0.016	TRUE	Wetweight	0.016	7.6291	NA	2	0	0	0	0	0	0	0	0	0	0	0	1	0	1	1	1	NA
15410	1	wave_4	4/29/15	2015	Serum	bde28	2.097232963	TRUE	LipidAdj	0.016	7.6291	NA	2	0	0	0	0	0	0	0	0	0	0	0	1	0	1	1	1	NA
15410	1	wave_4	4/29/15	2015	Serum	bde47	0.553	FALSE	Wetweight	0.045	7.6291	NA	2	0	0	0	0	0	0	0	0	0	0	0	1	0	1	1	1	NA
15410	1	wave_4	4/29/15	2015	Serum	bde47	72.48561429	FALSE	LipidAdj	0.045	7.6291	NA	2	0	0	0	0	0	0	0	0	0	0	0	1	0	1	1	1	NA
15410	1	wave_4	4/29/15	2015	Serum	bde66	0.016	TRUE	Wetweight	0.016	7.6291	NA	2	0	0	0	0	0	0	0	0	0	0	0	1	0	1	1	1	NA
15410	1	wave_4	4/29/15	2015	Serum	bde66	2.097232963	TRUE	LipidAdj	0.016	7.6291	NA	2	0	0	0	0	0	0	0	0	0	0	0	1	0	1	1	1	NA
15410	1	wave_4	4/29/15	2015	Serum	bde85	0.016	TRUE	Wetweight	0.016	7.6291	NA	2	0	0	0	0	0	0	0	0	0	0	0	1	0	1	1	1	NA
15410	1	wave_4	4/29/15	2015	Serum	bde85	2.097232963	TRUE	LipidAdj	0.016	7.6291	NA	2	0	0	0	0	0	0	0	0	0	0	0	1	0	1	1	1	NA
15410	1	wave_4	4/29/15	2015	Serum	bde99	0.133	FALSE	Wetweight	0.027	7.6291	NA	2	0	0	0	0	0	0	0	0	0	0	0	1	0	1	1	1	NA
15410	1	wave_4	4/29/15	2015	Serum	bde99	17.43324901	FALSE	LipidAdj	0.027	7.6291	NA	2	0	0	0	0	0	0	0	0	0	0	0	1	0	1	1	1	NA
15410	1	wave_4	4/29/15	2015	Serum	bde100	0.123	FALSE	Wetweight	0.018	7.6291	NA	2	0	0	0	0	0	0	0	0	0	0	0	1	0	1	1	1	NA
15410	1	wave_4	4/29/15	2015	Serum	bde100	16.12247841	FALSE	LipidAdj	0.018	7.6291	NA	2	0	0	0	0	0	0	0	0	0	0	0	1	0	1	1	1	NA
15410	1	wave_4	4/29/15	2015	Serum	bde153	0.032	TRUE	Wetweight	0.032	7.6291	NA	2	0	0	0	0	0	0	0	0	0	0	0	1	0	1	1	1	NA
15410	1	wave_4	4/29/15	2015	Serum	bde153	4.194465927	TRUE	LipidAdj	0.032	7.6291	NA	2	0	0	0	0	0	0	0	0	0	0	0	1	0	1	1	1	NA
15410	1	wave_4	4/29/15	2015	Serum	bde154	0.032	TRUE	Wetweight	0.032	7.6291	NA	2	0	0	0	0	0	0	0	0	0	0	0	1	0	1	1	1	NA
15410	1	wave_4	4/29/15	2015	Serum	bde154	4.194465927	TRUE	LipidAdj	0.032	7.6291	NA	2	0	0	0	0	0	0	0	0	0	0	0	1	0	1	1	1	NA
15410	1	wave_4	4/29/15	2015	Serum	bde183	0.032	TRUE	Wetweight	0.032	7.6291	NA	2	0	0	0	0	0	0	0	0	0	0	0	1	0	1	1	1	NA
15410	1	wave_4	4/29/15	2015	Serum	bde183	4.194465927	TRUE	LipidAdj	0.032	7.6291	NA	2	0	0	0	0	0	0	0	0	0	0	0	1	0	1	1	1	NA
15410	1	wave_4	4/29/15	2015	Serum	bde196	0.032	TRUE	Wetweight	0.032	7.6291	NA	2	0	0	0	0	0	0	0	0	0	0	0	1	0	1	1	1	NA
15410	1	wave_4	4/29/15	2015	Serum	bde196	4.194465927	TRUE	LipidAdj	0.032	7.6291	NA	2	0	0	0	0	0	0	0	0	0	0	0	1	0	1	1	1	NA
15410	1	wave_4	4/29/15	2015	Serum	bde197	0.032	TRUE	Wetweight	0.032	7.6291	NA	2	0	0	0	0	0	0	0	0	0	0	0	1	0	1	1	1	NA
15410	1	wave_4	4/29/15	2015	Serum	bde197	4.194465927	TRUE	LipidAdj	0.032	7.6291	NA	2	0	0	0	0	0	0	0	0	0	0	0	1	0	1	1	1	NA
15410	1	wave_4	4/29/15	2015	Serum	bde201	0.032	TRUE	Wetweight	0.032	7.6291	NA	2	0	0	0	0	0	0	0	0	0	0	0	1	0	1	1	1	NA
15410	1	wave_4	4/29/15	2015	Serum	bde201	4.194465927	TRUE	LipidAdj	0.032	7.6291	NA	2	0	0	0	0	0	0	0	0	0	0	0	1	0	1	1	1	NA
15410	1	wave_4	4/29/15	2015	Serum	bde202	0.032	TRUE	Wetweight	0.032	7.6291	NA	2	0	0	0	0	0	0	0	0	0	0	0	1	0	1	1	1	NA
15410	1	wave_4	4/29/15	2015	Serum	bde202	4.194465927	TRUE	LipidAdj	0.032	7.6291	NA	2	0	0	0	0	0	0	0	0	0	0	0	1	0	1	1	1	NA
15410	1	wave_4	4/29/15	2015	Serum	bde203	0.032	TRUE	Wetweight	0.032	7.6291	NA	2	0	0	0	0	0	0	0	0	0	0	0	1	0	1	1	1	NA
15410	1	wave_4	4/29/15	2015	Serum	bde203	4.194465927	TRUE	LipidAdj	0.032	7.6291	NA	2	0	0	0	0	0	0	0	0	0	0	0	1	0	1	1	1	NA
15410	1	wave_4	4/29/15	2015	Serum	bde206	NA	NA	Wetweight	0.04	7.6291	non-report	2	0	0	0	0	0	0	0	0	0	0	0	1	0	1	1	1	NA
15410	1	wave_4	4/29/15	2015	Serum	bde206	NA	NA	LipidAdj	0.04	7.6291	non-report	2	0	0	0	0	0	0	0	0	0	0	0	1	0	1	1	1	NA
15410	1	wave_4	4/29/15	2015	Serum	bde207	NA	NA	Wetweight	0.04	7.6291	non-report	2	0	0	0	0	0	0	0	0	0	0	0	1	0	1	1	1	NA
15410	1	wave_4	4/29/15	2015	Serum	bde207	NA	NA	LipidAdj	0.04	7.6291	non-report	2	0	0	0	0	0	0	0	0	0	0	0	1	0	1	1	1	NA
15410	1	wave_4	4/29/15	2015	Serum	bde208	NA	NA	Wetweight	0.04	7.6291	non-report	2	0	0	0	0	0	0	0	0	0	0	0	1	0	1	1	1	NA
15410	1	wave_4	4/29/15	2015	Serum	bde208	NA	NA	LipidAdj	0.04	7.6291	non-report	2	0	0	0	0	0	0	0	0	0	0	0	1	0	1	1	1	NA
15410	1	wave_4	4/29/15	2015	Serum	bde209	0.147	TRUE	Wetweight	0.147	7.6291	NA	2	0	0	0	0	0	0	0	0	0	0	0	1	0	1	1	1	NA
15410	1	wave_4	4/29/15	2015	Serum	bde209	19.26832785	TRUE	LipidAdj	0.147	7.6291	NA	2	0	0	0	0	0	0	0	0	0	0	0	1	0	1	1	1	NA
15410	1	wave_4	4/29/15	2015	Serum	PBDE4	0.841	FALSE	Wetweight	NA	7.6291	NA	2	0	0	0	0	0	0	0	0	0	0	0	1	0	1	1	1	NA
15410	1	wave_4	4/29/15	2015	Serum	PBDE4	110.2358076	FALSE	LipidAdj	NA	7.6291	NA	2	0	0	0	0	0	0	0	0	0	0	0	1	0	1	1	1	NA
15410	1	wave_4	4/29/15	2015	Serum	PBDE5	0.857	FALSE	Wetweight	NA	7.6291	NA	2	0	0	0	0	0	0	0	0	0	0	0	1	0	1	1	1	NA
15410	1	wave_4	4/29/15	2015	Serum	PBDE5	112.3330406	FALSE	LipidAdj	NA	7.6291	NA	2	0	0	0	0	0	0	0	0	0	0	0	1	0	1	1	1	NA
15416	1	wave_4	5/8/15	2015	Serum	bde17	0.016	TRUE	Wetweight	0.016	8.5655	NA	2	2	0	0	2	2	NA	0	0	0	1	NA	1	0	1	1	1	NA
15416	1	wave_4	5/8/15	2015	Serum	bde17	1.867958671	TRUE	LipidAdj	0.016	8.5655	NA	2	2	0	0	2	2	NA	0	0	0	1	NA	1	0	1	1	1	NA
15416	1	wave_4	5/8/15	2015	Serum	bde28	0.025	FALSE	Wetweight	0.016	8.5655	NA	2	2	0	0	2	2	NA	0	0	0	1	NA	1	0	1	1	1	NA
15416	1	wave_4	5/8/15	2015	Serum	bde28	2.918685424	FALSE	LipidAdj	0.016	8.5655	NA	2	2	0	0	2	2	NA	0	0	0	1	NA	1	0	1	1	1	NA
15416	1	wave_4	5/8/15	2015	Serum	bde47	0.452	FALSE	Wetweight	0.045	8.5655	NA	2	2	0	0	2	2	NA	0	0	0	1	NA	1	0	1	1	1	NA
15416	1	wave_4	5/8/15	2015	Serum	bde47	52.76983247	FALSE	LipidAdj	0.045	8.5655	NA	2	2	0	0	2	2	NA	0	0	0	1	NA	1	0	1	1	1	NA
15416	1	wave_4	5/8/15	2015	Serum	bde66	0.016	TRUE	Wetweight	0.016	8.5655	NA	2	2	0	0	2	2	NA	0	0	0	1	NA	1	0	1	1	1	NA
15416	1	wave_4	5/8/15	2015	Serum	bde66	1.867958671	TRUE	LipidAdj	0.016	8.5655	NA	2	2	0	0	2	2	NA	0	0	0	1	NA	1	0	1	1	1	NA
15416	1	wave_4	5/8/15	2015	Serum	bde85	0.016	TRUE	Wetweight	0.016	8.5655	NA	2	2	0	0	2	2	NA	0	0	0	1	NA	1	0	1	1	1	NA
15416	1	wave_4	5/8/15	2015	Serum	bde85	1.867958671	TRUE	LipidAdj	0.016	8.5655	NA	2	2	0	0	2	2	NA	0	0	0	1	NA	1	0	1	1	1	NA
15416	1	wave_4	5/8/15	2015	Serum	bde99	0.094	FALSE	Wetweight	0.027	8.5655	NA	2	2	0	0	2	2	NA	0	0	0	1	NA	1	0	1	1	1	NA
15416	1	wave_4	5/8/15	2015	Serum	bde99	10.97425719	FALSE	LipidAdj	0.027	8.5655	NA	2	2	0	0	2	2	NA	0	0	0	1	NA	1	0	1	1	1	NA
15416	1	wave_4	5/8/15	2015	Serum	bde100	0.091	FALSE	Wetweight	0.018	8.5655	NA	2	2	0	0	2	2	NA	0	0	0	1	NA	1	0	1	1	1	NA
15416	1	wave_4	5/8/15	2015	Serum	bde100	10.62401494	FALSE	LipidAdj	0.018	8.5655	NA	2	2	0	0	2	2	NA	0	0	0	1	NA	1	0	1	1	1	NA
15416	1	wave_4	5/8/15	2015	Serum	bde153	0.103	FALSE	Wetweight	0.032	8.5655	NA	2	2	0	0	2	2	NA	0	0	0	1	NA	1	0	1	1	1	NA
15416	1	wave_4	5/8/15	2015	Serum	bde153	12.02498395	FALSE	LipidAdj	0.032	8.5655	NA	2	2	0	0	2	2	NA	0	0	0	1	NA	1	0	1	1	1	NA
15416	1	wave_4	5/8/15	2015	Serum	bde154	0.032	TRUE	Wetweight	0.032	8.5655	NA	2	2	0	0	2	2	NA	0	0	0	1	NA	1	0	1	1	1	NA
15416	1	wave_4	5/8/15	2015	Serum	bde154	3.735917343	TRUE	LipidAdj	0.032	8.5655	NA	2	2	0	0	2	2	NA	0	0	0	1	NA	1	0	1	1	1	NA
15416	1	wave_4	5/8/15	2015	Serum	bde183	0.032	TRUE	Wetweight	0.032	8.5655	NA	2	2	0	0	2	2	NA	0	0	0	1	NA	1	0	1	1	1	NA
15416	1	wave_4	5/8/15	2015	Serum	bde183	3.735917343	TRUE	LipidAdj	0.032	8.5655	NA	2	2	0	0	2	2	NA	0	0	0	1	NA	1	0	1	1	1	NA
15416	1	wave_4	5/8/15	2015	Serum	bde196	0.032	TRUE	Wetweight	0.032	8.5655	NA	2	2	0	0	2	2	NA	0	0	0	1	NA	1	0	1	1	1	NA
15416	1	wave_4	5/8/15	2015	Serum	bde196	3.735917343	TRUE	LipidAdj	0.032	8.5655	NA	2	2	0	0	2	2	NA	0	0	0	1	NA	1	0	1	1	1	NA
15416	1	wave_4	5/8/15	2015	Serum	bde197	0.032	TRUE	Wetweight	0.032	8.5655	NA	2	2	0	0	2	2	NA	0	0	0	1	NA	1	0	1	1	1	NA
15416	1	wave_4	5/8/15	2015	Serum	bde197	3.735917343	TRUE	LipidAdj	0.032	8.5655	NA	2	2	0	0	2	2	NA	0	0	0	1	NA	1	0	1	1	1	NA
15416	1	wave_4	5/8/15	2015	Serum	bde201	0.032	TRUE	Wetweight	0.032	8.5655	NA	2	2	0	0	2	2	NA	0	0	0	1	NA	1	0	1	1	1	NA
15416	1	wave_4	5/8/15	2015	Serum	bde201	3.735917343	TRUE	LipidAdj	0.032	8.5655	NA	2	2	0	0	2	2	NA	0	0	0	1	NA	1	0	1	1	1	NA
15416	1	wave_4	5/8/15	2015	Serum	bde202	0.032	TRUE	Wetweight	0.032	8.5655	NA	2	2	0	0	2	2	NA	0	0	0	1	NA	1	0	1	1	1	NA
15416	1	wave_4	5/8/15	2015	Serum	bde202	3.735917343	TRUE	LipidAdj	0.032	8.5655	NA	2	2	0	0	2	2	NA	0	0	0	1	NA	1	0	1	1	1	NA
15416	1	wave_4	5/8/15	2015	Serum	bde203	0.032	TRUE	Wetweight	0.032	8.5655	NA	2	2	0	0	2	2	NA	0	0	0	1	NA	1	0	1	1	1	NA
15416	1	wave_4	5/8/15	2015	Serum	bde203	3.735917343	TRUE	LipidAdj	0.032	8.5655	NA	2	2	0	0	2	2	NA	0	0	0	1	NA	1	0	1	1	1	NA
15416	1	wave_4	5/8/15	2015	Serum	bde206	0.04	TRUE	Wetweight	0.04	8.5655	NA	2	2	0	0	2	2	NA	0	0	0	1	NA	1	0	1	1	1	NA
15416	1	wave_4	5/8/15	2015	Serum	bde206	4.669896679	TRUE	LipidAdj	0.04	8.5655	NA	2	2	0	0	2	2	NA	0	0	0	1	NA	1	0	1	1	1	NA
15416	1	wave_4	5/8/15	2015	Serum	bde207	0.04	TRUE	Wetweight	0.04	8.5655	NA	2	2	0	0	2	2	NA	0	0	0	1	NA	1	0	1	1	1	NA
15416	1	wave_4	5/8/15	2015	Serum	bde207	4.669896679	TRUE	LipidAdj	0.04	8.5655	NA	2	2	0	0	2	2	NA	0	0	0	1	NA	1	0	1	1	1	NA
15416	1	wave_4	5/8/15	2015	Serum	bde208	0.04	TRUE	Wetweight	0.04	8.5655	NA	2	2	0	0	2	2	NA	0	0	0	1	NA	1	0	1	1	1	NA
15416	1	wave_4	5/8/15	2015	Serum	bde208	4.669896679	TRUE	LipidAdj	0.04	8.5655	NA	2	2	0	0	2	2	NA	0	0	0	1	NA	1	0	1	1	1	NA
15416	1	wave_4	5/8/15	2015	Serum	bde209	0.147	TRUE	Wetweight	0.147	8.5655	NA	2	2	0	0	2	2	NA	0	0	0	1	NA	1	0	1	1	1	NA
15416	1	wave_4	5/8/15	2015	Serum	bde209	17.16187029	TRUE	LipidAdj	0.147	8.5655	NA	2	2	0	0	2	2	NA	0	0	0	1	NA	1	0	1	1	1	NA
15416	1	wave_4	5/8/15	2015	Serum	PBDE4	0.74	FALSE	Wetweight	NA	8.5655	NA	2	2	0	0	2	2	NA	0	0	0	1	NA	1	0	1	1	1	NA
15416	1	wave_4	5/8/15	2015	Serum	PBDE4	86.39308855	FALSE	LipidAdj	NA	8.5655	NA	2	2	0	0	2	2	NA	0	0	0	1	NA	1	0	1	1	1	NA
15416	1	wave_4	5/8/15	2015	Serum	PBDE5	0.765	FALSE	Wetweight	NA	8.5655	NA	2	2	0	0	2	2	NA	0	0	0	1	NA	1	0	1	1	1	NA
15416	1	wave_4	5/8/15	2015	Serum	PBDE5	89.31177398	FALSE	LipidAdj	NA	8.5655	NA	2	2	0	0	2	2	NA	0	0	0	1	NA	1	0	1	1	1	NA
15426	1	wave_4	5/22/15	2015	Serum	bde17	0.016	TRUE	Wetweight	0.016	6.4297	NA	2	2	0	2	2	2	2	0	2	2	1	2	1	0	2	2	2	1
15426	1	wave_4	5/22/15	2015	Serum	bde17	2.488452027	TRUE	LipidAdj	0.016	6.4297	NA	2	2	0	2	2	2	2	0	2	2	1	2	1	0	2	2	2	1
15426	1	wave_4	5/22/15	2015	Serum	bde28	0.016	TRUE	Wetweight	0.016	6.4297	NA	2	2	0	2	2	2	2	0	2	2	1	2	1	0	2	2	2	1
15426	1	wave_4	5/22/15	2015	Serum	bde28	2.488452027	TRUE	LipidAdj	0.016	6.4297	NA	2	2	0	2	2	2	2	0	2	2	1	2	1	0	2	2	2	1
15426	1	wave_4	5/22/15	2015	Serum	bde47	0.09	FALSE	Wetweight	0.045	6.4297	NA	2	2	0	2	2	2	2	0	2	2	1	2	1	0	2	2	2	1
15426	1	wave_4	5/22/15	2015	Serum	bde47	13.99754265	FALSE	LipidAdj	0.045	6.4297	NA	2	2	0	2	2	2	2	0	2	2	1	2	1	0	2	2	2	1
15426	1	wave_4	5/22/15	2015	Serum	bde66	0.016	TRUE	Wetweight	0.016	6.4297	NA	2	2	0	2	2	2	2	0	2	2	1	2	1	0	2	2	2	1
15426	1	wave_4	5/22/15	2015	Serum	bde66	2.488452027	TRUE	LipidAdj	0.016	6.4297	NA	2	2	0	2	2	2	2	0	2	2	1	2	1	0	2	2	2	1
15426	1	wave_4	5/22/15	2015	Serum	bde85	0.016	TRUE	Wetweight	0.016	6.4297	NA	2	2	0	2	2	2	2	0	2	2	1	2	1	0	2	2	2	1
15426	1	wave_4	5/22/15	2015	Serum	bde85	2.488452027	TRUE	LipidAdj	0.016	6.4297	NA	2	2	0	2	2	2	2	0	2	2	1	2	1	0	2	2	2	1
15426	1	wave_4	5/22/15	2015	Serum	bde99	0.027	TRUE	Wetweight	0.027	6.4297	NA	2	2	0	2	2	2	2	0	2	2	1	2	1	0	2	2	2	1
15426	1	wave_4	5/22/15	2015	Serum	bde99	4.199262796	TRUE	LipidAdj	0.027	6.4297	NA	2	2	0	2	2	2	2	0	2	2	1	2	1	0	2	2	2	1
15426	1	wave_4	5/22/15	2015	Serum	bde100	0.018	TRUE	Wetweight	0.018	6.4297	NA	2	2	0	2	2	2	2	0	2	2	1	2	1	0	2	2	2	1
15426	1	wave_4	5/22/15	2015	Serum	bde100	2.799508531	TRUE	LipidAdj	0.018	6.4297	NA	2	2	0	2	2	2	2	0	2	2	1	2	1	0	2	2	2	1
15426	1	wave_4	5/22/15	2015	Serum	bde153	0.032	TRUE	Wetweight	0.032	6.4297	NA	2	2	0	2	2	2	2	0	2	2	1	2	1	0	2	2	2	1
15426	1	wave_4	5/22/15	2015	Serum	bde153	4.976904055	TRUE	LipidAdj	0.032	6.4297	NA	2	2	0	2	2	2	2	0	2	2	1	2	1	0	2	2	2	1
15426	1	wave_4	5/22/15	2015	Serum	bde154	0.032	TRUE	Wetweight	0.032	6.4297	NA	2	2	0	2	2	2	2	0	2	2	1	2	1	0	2	2	2	1
15426	1	wave_4	5/22/15	2015	Serum	bde154	4.976904055	TRUE	LipidAdj	0.032	6.4297	NA	2	2	0	2	2	2	2	0	2	2	1	2	1	0	2	2	2	1
15426	1	wave_4	5/22/15	2015	Serum	bde183	0.032	TRUE	Wetweight	0.032	6.4297	NA	2	2	0	2	2	2	2	0	2	2	1	2	1	0	2	2	2	1
15426	1	wave_4	5/22/15	2015	Serum	bde183	4.976904055	TRUE	LipidAdj	0.032	6.4297	NA	2	2	0	2	2	2	2	0	2	2	1	2	1	0	2	2	2	1
15426	1	wave_4	5/22/15	2015	Serum	bde196	0.032	TRUE	Wetweight	0.032	6.4297	NA	2	2	0	2	2	2	2	0	2	2	1	2	1	0	2	2	2	1
15426	1	wave_4	5/22/15	2015	Serum	bde196	4.976904055	TRUE	LipidAdj	0.032	6.4297	NA	2	2	0	2	2	2	2	0	2	2	1	2	1	0	2	2	2	1
15426	1	wave_4	5/22/15	2015	Serum	bde197	0.032	TRUE	Wetweight	0.032	6.4297	NA	2	2	0	2	2	2	2	0	2	2	1	2	1	0	2	2	2	1
15426	1	wave_4	5/22/15	2015	Serum	bde197	4.976904055	TRUE	LipidAdj	0.032	6.4297	NA	2	2	0	2	2	2	2	0	2	2	1	2	1	0	2	2	2	1
15426	1	wave_4	5/22/15	2015	Serum	bde201	0.032	TRUE	Wetweight	0.032	6.4297	NA	2	2	0	2	2	2	2	0	2	2	1	2	1	0	2	2	2	1
15426	1	wave_4	5/22/15	2015	Serum	bde201	4.976904055	TRUE	LipidAdj	0.032	6.4297	NA	2	2	0	2	2	2	2	0	2	2	1	2	1	0	2	2	2	1
15426	1	wave_4	5/22/15	2015	Serum	bde202	0.032	TRUE	Wetweight	0.032	6.4297	NA	2	2	0	2	2	2	2	0	2	2	1	2	1	0	2	2	2	1
15426	1	wave_4	5/22/15	2015	Serum	bde202	4.976904055	TRUE	LipidAdj	0.032	6.4297	NA	2	2	0	2	2	2	2	0	2	2	1	2	1	0	2	2	2	1
15426	1	wave_4	5/22/15	2015	Serum	bde203	0.032	TRUE	Wetweight	0.032	6.4297	NA	2	2	0	2	2	2	2	0	2	2	1	2	1	0	2	2	2	1
15426	1	wave_4	5/22/15	2015	Serum	bde203	4.976904055	TRUE	LipidAdj	0.032	6.4297	NA	2	2	0	2	2	2	2	0	2	2	1	2	1	0	2	2	2	1
15426	1	wave_4	5/22/15	2015	Serum	bde206	0.04	TRUE	Wetweight	0.04	6.4297	NA	2	2	0	2	2	2	2	0	2	2	1	2	1	0	2	2	2	1
15426	1	wave_4	5/22/15	2015	Serum	bde206	6.221130068	TRUE	LipidAdj	0.04	6.4297	NA	2	2	0	2	2	2	2	0	2	2	1	2	1	0	2	2	2	1
15426	1	wave_4	5/22/15	2015	Serum	bde207	0.04	TRUE	Wetweight	0.04	6.4297	NA	2	2	0	2	2	2	2	0	2	2	1	2	1	0	2	2	2	1
15426	1	wave_4	5/22/15	2015	Serum	bde207	6.221130068	TRUE	LipidAdj	0.04	6.4297	NA	2	2	0	2	2	2	2	0	2	2	1	2	1	0	2	2	2	1
15426	1	wave_4	5/22/15	2015	Serum	bde208	0.04	TRUE	Wetweight	0.04	6.4297	NA	2	2	0	2	2	2	2	0	2	2	1	2	1	0	2	2	2	1
15426	1	wave_4	5/22/15	2015	Serum	bde208	6.221130068	TRUE	LipidAdj	0.04	6.4297	NA	2	2	0	2	2	2	2	0	2	2	1	2	1	0	2	2	2	1
15426	1	wave_4	5/22/15	2015	Serum	bde209	0.147	TRUE	Wetweight	0.147	6.4297	NA	2	2	0	2	2	2	2	0	2	2	1	2	1	0	2	2	2	1
15426	1	wave_4	5/22/15	2015	Serum	bde209	22.862653	TRUE	LipidAdj	0.147	6.4297	NA	2	2	0	2	2	2	2	0	2	2	1	2	1	0	2	2	2	1
15426	1	wave_4	5/22/15	2015	Serum	PBDE4	0.167	FALSE	Wetweight	NA	6.4297	NA	2	2	0	2	2	2	2	0	2	2	1	2	1	0	2	2	2	1
15426	1	wave_4	5/22/15	2015	Serum	PBDE4	25.97321804	FALSE	LipidAdj	NA	6.4297	NA	2	2	0	2	2	2	2	0	2	2	1	2	1	0	2	2	2	1
15426	1	wave_4	5/22/15	2015	Serum	PBDE5	0.183	FALSE	Wetweight	NA	6.4297	NA	2	2	0	2	2	2	2	0	2	2	1	2	1	0	2	2	2	1
15426	1	wave_4	5/22/15	2015	Serum	PBDE5	28.46167006	FALSE	LipidAdj	NA	6.4297	NA	2	2	0	2	2	2	2	0	2	2	1	2	1	0	2	2	2	1
15428	1	wave_4	5/22/15	2015	Serum	bde17	0.016	TRUE	Wetweight	0.016	7.6257	NA	2	2	0	1	1	2	NA	0	0	0	2	NA	1	0	1	1	1	NA
15428	1	wave_4	5/22/15	2015	Serum	bde17	2.098168037	TRUE	LipidAdj	0.016	7.6257	NA	2	2	0	1	1	2	NA	0	0	0	2	NA	1	0	1	1	1	NA
15428	1	wave_4	5/22/15	2015	Serum	bde28	0.016	TRUE	Wetweight	0.016	7.6257	NA	2	2	0	1	1	2	NA	0	0	0	2	NA	1	0	1	1	1	NA
15428	1	wave_4	5/22/15	2015	Serum	bde28	2.098168037	TRUE	LipidAdj	0.016	7.6257	NA	2	2	0	1	1	2	NA	0	0	0	2	NA	1	0	1	1	1	NA
15428	1	wave_4	5/22/15	2015	Serum	bde47	0.376	FALSE	Wetweight	0.045	7.6257	NA	2	2	0	1	1	2	NA	0	0	0	2	NA	1	0	1	1	1	NA
15428	1	wave_4	5/22/15	2015	Serum	bde47	49.30694887	FALSE	LipidAdj	0.045	7.6257	NA	2	2	0	1	1	2	NA	0	0	0	2	NA	1	0	1	1	1	NA
15428	1	wave_4	5/22/15	2015	Serum	bde66	0.016	TRUE	Wetweight	0.016	7.6257	NA	2	2	0	1	1	2	NA	0	0	0	2	NA	1	0	1	1	1	NA
15428	1	wave_4	5/22/15	2015	Serum	bde66	2.098168037	TRUE	LipidAdj	0.016	7.6257	NA	2	2	0	1	1	2	NA	0	0	0	2	NA	1	0	1	1	1	NA
15428	1	wave_4	5/22/15	2015	Serum	bde85	0.016	TRUE	Wetweight	0.016	7.6257	NA	2	2	0	1	1	2	NA	0	0	0	2	NA	1	0	1	1	1	NA
15428	1	wave_4	5/22/15	2015	Serum	bde85	2.098168037	TRUE	LipidAdj	0.016	7.6257	NA	2	2	0	1	1	2	NA	0	0	0	2	NA	1	0	1	1	1	NA
15428	1	wave_4	5/22/15	2015	Serum	bde99	0.084	FALSE	Wetweight	0.027	7.6257	NA	2	2	0	1	1	2	NA	0	0	0	2	NA	1	0	1	1	1	NA
15428	1	wave_4	5/22/15	2015	Serum	bde99	11.01538219	FALSE	LipidAdj	0.027	7.6257	NA	2	2	0	1	1	2	NA	0	0	0	2	NA	1	0	1	1	1	NA
15428	1	wave_4	5/22/15	2015	Serum	bde100	0.118	FALSE	Wetweight	0.018	7.6257	NA	2	2	0	1	1	2	NA	0	0	0	2	NA	1	0	1	1	1	NA
15428	1	wave_4	5/22/15	2015	Serum	bde100	15.47398927	FALSE	LipidAdj	0.018	7.6257	NA	2	2	0	1	1	2	NA	0	0	0	2	NA	1	0	1	1	1	NA
15428	1	wave_4	5/22/15	2015	Serum	bde153	0.1	FALSE	Wetweight	0.032	7.6257	NA	2	2	0	1	1	2	NA	0	0	0	2	NA	1	0	1	1	1	NA
15428	1	wave_4	5/22/15	2015	Serum	bde153	13.11355023	FALSE	LipidAdj	0.032	7.6257	NA	2	2	0	1	1	2	NA	0	0	0	2	NA	1	0	1	1	1	NA
15428	1	wave_4	5/22/15	2015	Serum	bde154	0.032	TRUE	Wetweight	0.032	7.6257	NA	2	2	0	1	1	2	NA	0	0	0	2	NA	1	0	1	1	1	NA
15428	1	wave_4	5/22/15	2015	Serum	bde154	4.196336074	TRUE	LipidAdj	0.032	7.6257	NA	2	2	0	1	1	2	NA	0	0	0	2	NA	1	0	1	1	1	NA
15428	1	wave_4	5/22/15	2015	Serum	bde183	0.032	TRUE	Wetweight	0.032	7.6257	NA	2	2	0	1	1	2	NA	0	0	0	2	NA	1	0	1	1	1	NA
15428	1	wave_4	5/22/15	2015	Serum	bde183	4.196336074	TRUE	LipidAdj	0.032	7.6257	NA	2	2	0	1	1	2	NA	0	0	0	2	NA	1	0	1	1	1	NA
15428	1	wave_4	5/22/15	2015	Serum	bde196	0.032	TRUE	Wetweight	0.032	7.6257	NA	2	2	0	1	1	2	NA	0	0	0	2	NA	1	0	1	1	1	NA
15428	1	wave_4	5/22/15	2015	Serum	bde196	4.196336074	TRUE	LipidAdj	0.032	7.6257	NA	2	2	0	1	1	2	NA	0	0	0	2	NA	1	0	1	1	1	NA
15428	1	wave_4	5/22/15	2015	Serum	bde197	0.032	TRUE	Wetweight	0.032	7.6257	NA	2	2	0	1	1	2	NA	0	0	0	2	NA	1	0	1	1	1	NA
15428	1	wave_4	5/22/15	2015	Serum	bde197	4.196336074	TRUE	LipidAdj	0.032	7.6257	NA	2	2	0	1	1	2	NA	0	0	0	2	NA	1	0	1	1	1	NA
15428	1	wave_4	5/22/15	2015	Serum	bde201	0.032	TRUE	Wetweight	0.032	7.6257	NA	2	2	0	1	1	2	NA	0	0	0	2	NA	1	0	1	1	1	NA
15428	1	wave_4	5/22/15	2015	Serum	bde201	4.196336074	TRUE	LipidAdj	0.032	7.6257	NA	2	2	0	1	1	2	NA	0	0	0	2	NA	1	0	1	1	1	NA
15428	1	wave_4	5/22/15	2015	Serum	bde202	0.032	TRUE	Wetweight	0.032	7.6257	NA	2	2	0	1	1	2	NA	0	0	0	2	NA	1	0	1	1	1	NA
15428	1	wave_4	5/22/15	2015	Serum	bde202	4.196336074	TRUE	LipidAdj	0.032	7.6257	NA	2	2	0	1	1	2	NA	0	0	0	2	NA	1	0	1	1	1	NA
15428	1	wave_4	5/22/15	2015	Serum	bde203	0.032	TRUE	Wetweight	0.032	7.6257	NA	2	2	0	1	1	2	NA	0	0	0	2	NA	1	0	1	1	1	NA
15428	1	wave_4	5/22/15	2015	Serum	bde203	4.196336074	TRUE	LipidAdj	0.032	7.6257	NA	2	2	0	1	1	2	NA	0	0	0	2	NA	1	0	1	1	1	NA
15428	1	wave_4	5/22/15	2015	Serum	bde206	0.04	TRUE	Wetweight	0.04	7.6257	NA	2	2	0	1	1	2	NA	0	0	0	2	NA	1	0	1	1	1	NA
15428	1	wave_4	5/22/15	2015	Serum	bde206	5.245420093	TRUE	LipidAdj	0.04	7.6257	NA	2	2	0	1	1	2	NA	0	0	0	2	NA	1	0	1	1	1	NA
15428	1	wave_4	5/22/15	2015	Serum	bde207	0.04	TRUE	Wetweight	0.04	7.6257	NA	2	2	0	1	1	2	NA	0	0	0	2	NA	1	0	1	1	1	NA
15428	1	wave_4	5/22/15	2015	Serum	bde207	5.245420093	TRUE	LipidAdj	0.04	7.6257	NA	2	2	0	1	1	2	NA	0	0	0	2	NA	1	0	1	1	1	NA
15428	1	wave_4	5/22/15	2015	Serum	bde208	0.04	TRUE	Wetweight	0.04	7.6257	NA	2	2	0	1	1	2	NA	0	0	0	2	NA	1	0	1	1	1	NA
15428	1	wave_4	5/22/15	2015	Serum	bde208	5.245420093	TRUE	LipidAdj	0.04	7.6257	NA	2	2	0	1	1	2	NA	0	0	0	2	NA	1	0	1	1	1	NA
15428	1	wave_4	5/22/15	2015	Serum	bde209	0.147	TRUE	Wetweight	0.147	7.6257	NA	2	2	0	1	1	2	NA	0	0	0	2	NA	1	0	1	1	1	NA
15428	1	wave_4	5/22/15	2015	Serum	bde209	19.27691884	TRUE	LipidAdj	0.147	7.6257	NA	2	2	0	1	1	2	NA	0	0	0	2	NA	1	0	1	1	1	NA
15428	1	wave_4	5/22/15	2015	Serum	PBDE4	0.678	FALSE	Wetweight	NA	7.6257	NA	2	2	0	1	1	2	NA	0	0	0	2	NA	1	0	1	1	1	NA
15428	1	wave_4	5/22/15	2015	Serum	PBDE4	88.90987057	FALSE	LipidAdj	NA	7.6257	NA	2	2	0	1	1	2	NA	0	0	0	2	NA	1	0	1	1	1	NA
15428	1	wave_4	5/22/15	2015	Serum	PBDE5	0.694	FALSE	Wetweight	NA	7.6257	NA	2	2	0	1	1	2	NA	0	0	0	2	NA	1	0	1	1	1	NA
15428	1	wave_4	5/22/15	2015	Serum	PBDE5	91.00803861	FALSE	LipidAdj	NA	7.6257	NA	2	2	0	1	1	2	NA	0	0	0	2	NA	1	0	1	1	1	NA
15434	1	wave_4	5/29/15	2015	Serum	bde17	0.016	TRUE	Wetweight	0.016	7.5156	NA	2	0	0	0	2	2	2	0	0	0	1	NA	1	0	1	1	1	NA
15434	1	wave_4	5/29/15	2015	Serum	bde17	2.12890521	TRUE	LipidAdj	0.016	7.5156	NA	2	0	0	0	2	2	2	0	0	0	1	NA	1	0	1	1	1	NA
15434	1	wave_4	5/29/15	2015	Serum	bde28	0.016	TRUE	Wetweight	0.016	7.5156	NA	2	0	0	0	2	2	2	0	0	0	1	NA	1	0	1	1	1	NA
15434	1	wave_4	5/29/15	2015	Serum	bde28	2.12890521	TRUE	LipidAdj	0.016	7.5156	NA	2	0	0	0	2	2	2	0	0	0	1	NA	1	0	1	1	1	NA
15434	1	wave_4	5/29/15	2015	Serum	bde47	0.129	FALSE	Wetweight	0.045	7.5156	NA	2	0	0	0	2	2	2	0	0	0	1	NA	1	0	1	1	1	NA
15434	1	wave_4	5/29/15	2015	Serum	bde47	17.16429826	FALSE	LipidAdj	0.045	7.5156	NA	2	0	0	0	2	2	2	0	0	0	1	NA	1	0	1	1	1	NA
15434	1	wave_4	5/29/15	2015	Serum	bde66	0.016	TRUE	Wetweight	0.016	7.5156	NA	2	0	0	0	2	2	2	0	0	0	1	NA	1	0	1	1	1	NA
15434	1	wave_4	5/29/15	2015	Serum	bde66	2.12890521	TRUE	LipidAdj	0.016	7.5156	NA	2	0	0	0	2	2	2	0	0	0	1	NA	1	0	1	1	1	NA
15434	1	wave_4	5/29/15	2015	Serum	bde85	0.016	TRUE	Wetweight	0.016	7.5156	NA	2	0	0	0	2	2	2	0	0	0	1	NA	1	0	1	1	1	NA
15434	1	wave_4	5/29/15	2015	Serum	bde85	2.12890521	TRUE	LipidAdj	0.016	7.5156	NA	2	0	0	0	2	2	2	0	0	0	1	NA	1	0	1	1	1	NA
15434	1	wave_4	5/29/15	2015	Serum	bde99	0.056	FALSE	Wetweight	0.027	7.5156	NA	2	0	0	0	2	2	2	0	0	0	1	NA	1	0	1	1	1	NA
15434	1	wave_4	5/29/15	2015	Serum	bde99	7.451168237	FALSE	LipidAdj	0.027	7.5156	NA	2	0	0	0	2	2	2	0	0	0	1	NA	1	0	1	1	1	NA
15434	1	wave_4	5/29/15	2015	Serum	bde100	0.029	FALSE	Wetweight	0.018	7.5156	NA	2	0	0	0	2	2	2	0	0	0	1	NA	1	0	1	1	1	NA
15434	1	wave_4	5/29/15	2015	Serum	bde100	3.858640694	FALSE	LipidAdj	0.018	7.5156	NA	2	0	0	0	2	2	2	0	0	0	1	NA	1	0	1	1	1	NA
15434	1	wave_4	5/29/15	2015	Serum	bde153	0.047	FALSE	Wetweight	0.032	7.5156	NA	2	0	0	0	2	2	2	0	0	0	1	NA	1	0	1	1	1	NA
15434	1	wave_4	5/29/15	2015	Serum	bde153	6.253659056	FALSE	LipidAdj	0.032	7.5156	NA	2	0	0	0	2	2	2	0	0	0	1	NA	1	0	1	1	1	NA
15434	1	wave_4	5/29/15	2015	Serum	bde154	0.032	TRUE	Wetweight	0.032	7.5156	NA	2	0	0	0	2	2	2	0	0	0	1	NA	1	0	1	1	1	NA
15434	1	wave_4	5/29/15	2015	Serum	bde154	4.257810421	TRUE	LipidAdj	0.032	7.5156	NA	2	0	0	0	2	2	2	0	0	0	1	NA	1	0	1	1	1	NA
15434	1	wave_4	5/29/15	2015	Serum	bde183	0.032	TRUE	Wetweight	0.032	7.5156	NA	2	0	0	0	2	2	2	0	0	0	1	NA	1	0	1	1	1	NA
15434	1	wave_4	5/29/15	2015	Serum	bde183	4.257810421	TRUE	LipidAdj	0.032	7.5156	NA	2	0	0	0	2	2	2	0	0	0	1	NA	1	0	1	1	1	NA
15434	1	wave_4	5/29/15	2015	Serum	bde196	0.032	TRUE	Wetweight	0.032	7.5156	NA	2	0	0	0	2	2	2	0	0	0	1	NA	1	0	1	1	1	NA
15434	1	wave_4	5/29/15	2015	Serum	bde196	4.257810421	TRUE	LipidAdj	0.032	7.5156	NA	2	0	0	0	2	2	2	0	0	0	1	NA	1	0	1	1	1	NA
15434	1	wave_4	5/29/15	2015	Serum	bde197	0.032	TRUE	Wetweight	0.032	7.5156	NA	2	0	0	0	2	2	2	0	0	0	1	NA	1	0	1	1	1	NA
15434	1	wave_4	5/29/15	2015	Serum	bde197	4.257810421	TRUE	LipidAdj	0.032	7.5156	NA	2	0	0	0	2	2	2	0	0	0	1	NA	1	0	1	1	1	NA
15434	1	wave_4	5/29/15	2015	Serum	bde201	0.032	TRUE	Wetweight	0.032	7.5156	NA	2	0	0	0	2	2	2	0	0	0	1	NA	1	0	1	1	1	NA
15434	1	wave_4	5/29/15	2015	Serum	bde201	4.257810421	TRUE	LipidAdj	0.032	7.5156	NA	2	0	0	0	2	2	2	0	0	0	1	NA	1	0	1	1	1	NA
15434	1	wave_4	5/29/15	2015	Serum	bde202	0.032	TRUE	Wetweight	0.032	7.5156	NA	2	0	0	0	2	2	2	0	0	0	1	NA	1	0	1	1	1	NA
15434	1	wave_4	5/29/15	2015	Serum	bde202	4.257810421	TRUE	LipidAdj	0.032	7.5156	NA	2	0	0	0	2	2	2	0	0	0	1	NA	1	0	1	1	1	NA
15434	1	wave_4	5/29/15	2015	Serum	bde203	0.032	TRUE	Wetweight	0.032	7.5156	NA	2	0	0	0	2	2	2	0	0	0	1	NA	1	0	1	1	1	NA
15434	1	wave_4	5/29/15	2015	Serum	bde203	4.257810421	TRUE	LipidAdj	0.032	7.5156	NA	2	0	0	0	2	2	2	0	0	0	1	NA	1	0	1	1	1	NA
15434	1	wave_4	5/29/15	2015	Serum	bde206	0.04	TRUE	Wetweight	0.04	7.5156	NA	2	0	0	0	2	2	2	0	0	0	1	NA	1	0	1	1	1	NA
15434	1	wave_4	5/29/15	2015	Serum	bde206	5.322263026	TRUE	LipidAdj	0.04	7.5156	NA	2	0	0	0	2	2	2	0	0	0	1	NA	1	0	1	1	1	NA
15434	1	wave_4	5/29/15	2015	Serum	bde207	0.04	TRUE	Wetweight	0.04	7.5156	NA	2	0	0	0	2	2	2	0	0	0	1	NA	1	0	1	1	1	NA
15434	1	wave_4	5/29/15	2015	Serum	bde207	5.322263026	TRUE	LipidAdj	0.04	7.5156	NA	2	0	0	0	2	2	2	0	0	0	1	NA	1	0	1	1	1	NA
15434	1	wave_4	5/29/15	2015	Serum	bde208	0.04	TRUE	Wetweight	0.04	7.5156	NA	2	0	0	0	2	2	2	0	0	0	1	NA	1	0	1	1	1	NA
15434	1	wave_4	5/29/15	2015	Serum	bde208	5.322263026	TRUE	LipidAdj	0.04	7.5156	NA	2	0	0	0	2	2	2	0	0	0	1	NA	1	0	1	1	1	NA
15434	1	wave_4	5/29/15	2015	Serum	bde209	0.147	TRUE	Wetweight	0.147	7.5156	NA	2	0	0	0	2	2	2	0	0	0	1	NA	1	0	1	1	1	NA
15434	1	wave_4	5/29/15	2015	Serum	bde209	19.55931662	TRUE	LipidAdj	0.147	7.5156	NA	2	0	0	0	2	2	2	0	0	0	1	NA	1	0	1	1	1	NA
15434	1	wave_4	5/29/15	2015	Serum	PBDE4	0.261	FALSE	Wetweight	NA	7.5156	NA	2	0	0	0	2	2	2	0	0	0	1	NA	1	0	1	1	1	NA
15434	1	wave_4	5/29/15	2015	Serum	PBDE4	34.72776625	FALSE	LipidAdj	NA	7.5156	NA	2	0	0	0	2	2	2	0	0	0	1	NA	1	0	1	1	1	NA
15434	1	wave_4	5/29/15	2015	Serum	PBDE5	0.277	FALSE	Wetweight	NA	7.5156	NA	2	0	0	0	2	2	2	0	0	0	1	NA	1	0	1	1	1	NA
15434	1	wave_4	5/29/15	2015	Serum	PBDE5	36.85667146	FALSE	LipidAdj	NA	7.5156	NA	2	0	0	0	2	2	2	0	0	0	1	NA	1	0	1	1	1	NA
15444	1	wave_4	6/10/15	2015	Serum	bde17	0.016	TRUE	Wetweight	0.016	10.6723	NA	2	2	2	1	1	2	NA	0	0	0	1	NA	2	1	2	2	2	NA
15444	1	wave_4	6/10/15	2015	Serum	bde17	1.499208231	TRUE	LipidAdj	0.016	10.6723	NA	2	2	2	1	1	2	NA	0	0	0	1	NA	2	1	2	2	2	NA
15444	1	wave_4	6/10/15	2015	Serum	bde28	0.016	TRUE	Wetweight	0.016	10.6723	NA	2	2	2	1	1	2	NA	0	0	0	1	NA	2	1	2	2	2	NA
15444	1	wave_4	6/10/15	2015	Serum	bde28	1.499208231	TRUE	LipidAdj	0.016	10.6723	NA	2	2	2	1	1	2	NA	0	0	0	1	NA	2	1	2	2	2	NA
15444	1	wave_4	6/10/15	2015	Serum	bde47	0.44	FALSE	Wetweight	0.045	10.6723	NA	2	2	2	1	1	2	NA	0	0	0	1	NA	2	1	2	2	2	NA
15444	1	wave_4	6/10/15	2015	Serum	bde47	41.22822634	FALSE	LipidAdj	0.045	10.6723	NA	2	2	2	1	1	2	NA	0	0	0	1	NA	2	1	2	2	2	NA
15444	1	wave_4	6/10/15	2015	Serum	bde66	0.016	TRUE	Wetweight	0.016	10.6723	NA	2	2	2	1	1	2	NA	0	0	0	1	NA	2	1	2	2	2	NA
15444	1	wave_4	6/10/15	2015	Serum	bde66	1.499208231	TRUE	LipidAdj	0.016	10.6723	NA	2	2	2	1	1	2	NA	0	0	0	1	NA	2	1	2	2	2	NA
15444	1	wave_4	6/10/15	2015	Serum	bde85	0.016	TRUE	Wetweight	0.016	10.6723	NA	2	2	2	1	1	2	NA	0	0	0	1	NA	2	1	2	2	2	NA
15444	1	wave_4	6/10/15	2015	Serum	bde85	1.499208231	TRUE	LipidAdj	0.016	10.6723	NA	2	2	2	1	1	2	NA	0	0	0	1	NA	2	1	2	2	2	NA
15444	1	wave_4	6/10/15	2015	Serum	bde99	0.067	FALSE	Wetweight	0.027	10.6723	NA	2	2	2	1	1	2	NA	0	0	0	1	NA	2	1	2	2	2	NA
15444	1	wave_4	6/10/15	2015	Serum	bde99	6.277934466	FALSE	LipidAdj	0.027	10.6723	NA	2	2	2	1	1	2	NA	0	0	0	1	NA	2	1	2	2	2	NA
15444	1	wave_4	6/10/15	2015	Serum	bde100	0.132	FALSE	Wetweight	0.018	10.6723	NA	2	2	2	1	1	2	NA	0	0	0	1	NA	2	1	2	2	2	NA
15444	1	wave_4	6/10/15	2015	Serum	bde100	12.3684679	FALSE	LipidAdj	0.018	10.6723	NA	2	2	2	1	1	2	NA	0	0	0	1	NA	2	1	2	2	2	NA
15444	1	wave_4	6/10/15	2015	Serum	bde153	0.25	FALSE	Wetweight	0.032	10.6723	NA	2	2	2	1	1	2	NA	0	0	0	1	NA	2	1	2	2	2	NA
15444	1	wave_4	6/10/15	2015	Serum	bde153	23.4251286	FALSE	LipidAdj	0.032	10.6723	NA	2	2	2	1	1	2	NA	0	0	0	1	NA	2	1	2	2	2	NA
15444	1	wave_4	6/10/15	2015	Serum	bde154	0.032	TRUE	Wetweight	0.032	10.6723	NA	2	2	2	1	1	2	NA	0	0	0	1	NA	2	1	2	2	2	NA
15444	1	wave_4	6/10/15	2015	Serum	bde154	2.998416461	TRUE	LipidAdj	0.032	10.6723	NA	2	2	2	1	1	2	NA	0	0	0	1	NA	2	1	2	2	2	NA
15444	1	wave_4	6/10/15	2015	Serum	bde183	0.032	TRUE	Wetweight	0.032	10.6723	NA	2	2	2	1	1	2	NA	0	0	0	1	NA	2	1	2	2	2	NA
15444	1	wave_4	6/10/15	2015	Serum	bde183	2.998416461	TRUE	LipidAdj	0.032	10.6723	NA	2	2	2	1	1	2	NA	0	0	0	1	NA	2	1	2	2	2	NA
15444	1	wave_4	6/10/15	2015	Serum	bde196	0.032	TRUE	Wetweight	0.032	10.6723	NA	2	2	2	1	1	2	NA	0	0	0	1	NA	2	1	2	2	2	NA
15444	1	wave_4	6/10/15	2015	Serum	bde196	2.998416461	TRUE	LipidAdj	0.032	10.6723	NA	2	2	2	1	1	2	NA	0	0	0	1	NA	2	1	2	2	2	NA
15444	1	wave_4	6/10/15	2015	Serum	bde197	0.032	TRUE	Wetweight	0.032	10.6723	NA	2	2	2	1	1	2	NA	0	0	0	1	NA	2	1	2	2	2	NA
15444	1	wave_4	6/10/15	2015	Serum	bde197	2.998416461	TRUE	LipidAdj	0.032	10.6723	NA	2	2	2	1	1	2	NA	0	0	0	1	NA	2	1	2	2	2	NA
15444	1	wave_4	6/10/15	2015	Serum	bde201	0.032	TRUE	Wetweight	0.032	10.6723	NA	2	2	2	1	1	2	NA	0	0	0	1	NA	2	1	2	2	2	NA
15444	1	wave_4	6/10/15	2015	Serum	bde201	2.998416461	TRUE	LipidAdj	0.032	10.6723	NA	2	2	2	1	1	2	NA	0	0	0	1	NA	2	1	2	2	2	NA
15444	1	wave_4	6/10/15	2015	Serum	bde202	0.032	TRUE	Wetweight	0.032	10.6723	NA	2	2	2	1	1	2	NA	0	0	0	1	NA	2	1	2	2	2	NA
15444	1	wave_4	6/10/15	2015	Serum	bde202	2.998416461	TRUE	LipidAdj	0.032	10.6723	NA	2	2	2	1	1	2	NA	0	0	0	1	NA	2	1	2	2	2	NA
15444	1	wave_4	6/10/15	2015	Serum	bde203	0.032	TRUE	Wetweight	0.032	10.6723	NA	2	2	2	1	1	2	NA	0	0	0	1	NA	2	1	2	2	2	NA
15444	1	wave_4	6/10/15	2015	Serum	bde203	2.998416461	TRUE	LipidAdj	0.032	10.6723	NA	2	2	2	1	1	2	NA	0	0	0	1	NA	2	1	2	2	2	NA
15444	1	wave_4	6/10/15	2015	Serum	bde206	0.04	TRUE	Wetweight	0.04	10.6723	NA	2	2	2	1	1	2	NA	0	0	0	1	NA	2	1	2	2	2	NA
15444	1	wave_4	6/10/15	2015	Serum	bde206	3.748020577	TRUE	LipidAdj	0.04	10.6723	NA	2	2	2	1	1	2	NA	0	0	0	1	NA	2	1	2	2	2	NA
15444	1	wave_4	6/10/15	2015	Serum	bde207	0.04	TRUE	Wetweight	0.04	10.6723	NA	2	2	2	1	1	2	NA	0	0	0	1	NA	2	1	2	2	2	NA
15444	1	wave_4	6/10/15	2015	Serum	bde207	3.748020577	TRUE	LipidAdj	0.04	10.6723	NA	2	2	2	1	1	2	NA	0	0	0	1	NA	2	1	2	2	2	NA
15444	1	wave_4	6/10/15	2015	Serum	bde208	0.04	TRUE	Wetweight	0.04	10.6723	NA	2	2	2	1	1	2	NA	0	0	0	1	NA	2	1	2	2	2	NA
15444	1	wave_4	6/10/15	2015	Serum	bde208	3.748020577	TRUE	LipidAdj	0.04	10.6723	NA	2	2	2	1	1	2	NA	0	0	0	1	NA	2	1	2	2	2	NA
15444	1	wave_4	6/10/15	2015	Serum	bde209	0.147	TRUE	Wetweight	0.147	10.6723	NA	2	2	2	1	1	2	NA	0	0	0	1	NA	2	1	2	2	2	NA
15444	1	wave_4	6/10/15	2015	Serum	bde209	13.77397562	TRUE	LipidAdj	0.147	10.6723	NA	2	2	2	1	1	2	NA	0	0	0	1	NA	2	1	2	2	2	NA
15444	1	wave_4	6/10/15	2015	Serum	PBDE4	0.889	FALSE	Wetweight	NA	10.6723	NA	2	2	2	1	1	2	NA	0	0	0	1	NA	2	1	2	2	2	NA
15444	1	wave_4	6/10/15	2015	Serum	PBDE4	83.29975732	FALSE	LipidAdj	NA	10.6723	NA	2	2	2	1	1	2	NA	0	0	0	1	NA	2	1	2	2	2	NA
15444	1	wave_4	6/10/15	2015	Serum	PBDE5	0.905	FALSE	Wetweight	NA	10.6723	NA	2	2	2	1	1	2	NA	0	0	0	1	NA	2	1	2	2	2	NA
15444	1	wave_4	6/10/15	2015	Serum	PBDE5	84.79896555	FALSE	LipidAdj	NA	10.6723	NA	2	2	2	1	1	2	NA	0	0	0	1	NA	2	1	2	2	2	NA
15445	1	wave_4	6/10/15	2015	Serum	bde17	0.016	TRUE	Wetweight	0.016	7.4189	NA	2	2	0	1	1	2	2	0	0	0	2	2	2	1	2	2	1	1
15445	1	wave_4	6/10/15	2015	Serum	bde17	2.156653951	TRUE	LipidAdj	0.016	7.4189	NA	2	2	0	1	1	2	2	0	0	0	2	2	2	1	2	2	1	1
15445	1	wave_4	6/10/15	2015	Serum	bde28	0.016	TRUE	Wetweight	0.016	7.4189	NA	2	2	0	1	1	2	2	0	0	0	2	2	2	1	2	2	1	1
15445	1	wave_4	6/10/15	2015	Serum	bde28	2.156653951	TRUE	LipidAdj	0.016	7.4189	NA	2	2	0	1	1	2	2	0	0	0	2	2	2	1	2	2	1	1
15445	1	wave_4	6/10/15	2015	Serum	bde47	0.128	FALSE	Wetweight	0.045	7.4189	NA	2	2	0	1	1	2	2	0	0	0	2	2	2	1	2	2	1	1
15445	1	wave_4	6/10/15	2015	Serum	bde47	17.25323161	FALSE	LipidAdj	0.045	7.4189	NA	2	2	0	1	1	2	2	0	0	0	2	2	2	1	2	2	1	1
15445	1	wave_4	6/10/15	2015	Serum	bde66	0.016	TRUE	Wetweight	0.016	7.4189	NA	2	2	0	1	1	2	2	0	0	0	2	2	2	1	2	2	1	1
15445	1	wave_4	6/10/15	2015	Serum	bde66	2.156653951	TRUE	LipidAdj	0.016	7.4189	NA	2	2	0	1	1	2	2	0	0	0	2	2	2	1	2	2	1	1
15445	1	wave_4	6/10/15	2015	Serum	bde85	0.016	TRUE	Wetweight	0.016	7.4189	NA	2	2	0	1	1	2	2	0	0	0	2	2	2	1	2	2	1	1
15445	1	wave_4	6/10/15	2015	Serum	bde85	2.156653951	TRUE	LipidAdj	0.016	7.4189	NA	2	2	0	1	1	2	2	0	0	0	2	2	2	1	2	2	1	1
15445	1	wave_4	6/10/15	2015	Serum	bde99	0.045	FALSE	Wetweight	0.027	7.4189	NA	2	2	0	1	1	2	2	0	0	0	2	2	2	1	2	2	1	1
15445	1	wave_4	6/10/15	2015	Serum	bde99	6.065589238	FALSE	LipidAdj	0.027	7.4189	NA	2	2	0	1	1	2	2	0	0	0	2	2	2	1	2	2	1	1
15445	1	wave_4	6/10/15	2015	Serum	bde100	0.03	FALSE	Wetweight	0.018	7.4189	NA	2	2	0	1	1	2	2	0	0	0	2	2	2	1	2	2	1	1
15445	1	wave_4	6/10/15	2015	Serum	bde100	4.043726159	FALSE	LipidAdj	0.018	7.4189	NA	2	2	0	1	1	2	2	0	0	0	2	2	2	1	2	2	1	1
15445	1	wave_4	6/10/15	2015	Serum	bde153	0.073	FALSE	Wetweight	0.032	7.4189	NA	2	2	0	1	1	2	2	0	0	0	2	2	2	1	2	2	1	1
15445	1	wave_4	6/10/15	2015	Serum	bde153	9.839733653	FALSE	LipidAdj	0.032	7.4189	NA	2	2	0	1	1	2	2	0	0	0	2	2	2	1	2	2	1	1
15445	1	wave_4	6/10/15	2015	Serum	bde154	0.032	TRUE	Wetweight	0.032	7.4189	NA	2	2	0	1	1	2	2	0	0	0	2	2	2	1	2	2	1	1
15445	1	wave_4	6/10/15	2015	Serum	bde154	4.313307903	TRUE	LipidAdj	0.032	7.4189	NA	2	2	0	1	1	2	2	0	0	0	2	2	2	1	2	2	1	1
15445	1	wave_4	6/10/15	2015	Serum	bde183	0.032	TRUE	Wetweight	0.032	7.4189	NA	2	2	0	1	1	2	2	0	0	0	2	2	2	1	2	2	1	1
15445	1	wave_4	6/10/15	2015	Serum	bde183	4.313307903	TRUE	LipidAdj	0.032	7.4189	NA	2	2	0	1	1	2	2	0	0	0	2	2	2	1	2	2	1	1
15445	1	wave_4	6/10/15	2015	Serum	bde196	0.032	TRUE	Wetweight	0.032	7.4189	NA	2	2	0	1	1	2	2	0	0	0	2	2	2	1	2	2	1	1
15445	1	wave_4	6/10/15	2015	Serum	bde196	4.313307903	TRUE	LipidAdj	0.032	7.4189	NA	2	2	0	1	1	2	2	0	0	0	2	2	2	1	2	2	1	1
15445	1	wave_4	6/10/15	2015	Serum	bde197	0.032	TRUE	Wetweight	0.032	7.4189	NA	2	2	0	1	1	2	2	0	0	0	2	2	2	1	2	2	1	1
15445	1	wave_4	6/10/15	2015	Serum	bde197	4.313307903	TRUE	LipidAdj	0.032	7.4189	NA	2	2	0	1	1	2	2	0	0	0	2	2	2	1	2	2	1	1
15445	1	wave_4	6/10/15	2015	Serum	bde201	0.032	TRUE	Wetweight	0.032	7.4189	NA	2	2	0	1	1	2	2	0	0	0	2	2	2	1	2	2	1	1
15445	1	wave_4	6/10/15	2015	Serum	bde201	4.313307903	TRUE	LipidAdj	0.032	7.4189	NA	2	2	0	1	1	2	2	0	0	0	2	2	2	1	2	2	1	1
15445	1	wave_4	6/10/15	2015	Serum	bde202	0.032	TRUE	Wetweight	0.032	7.4189	NA	2	2	0	1	1	2	2	0	0	0	2	2	2	1	2	2	1	1
15445	1	wave_4	6/10/15	2015	Serum	bde202	4.313307903	TRUE	LipidAdj	0.032	7.4189	NA	2	2	0	1	1	2	2	0	0	0	2	2	2	1	2	2	1	1
15445	1	wave_4	6/10/15	2015	Serum	bde203	0.032	TRUE	Wetweight	0.032	7.4189	NA	2	2	0	1	1	2	2	0	0	0	2	2	2	1	2	2	1	1
15445	1	wave_4	6/10/15	2015	Serum	bde203	4.313307903	TRUE	LipidAdj	0.032	7.4189	NA	2	2	0	1	1	2	2	0	0	0	2	2	2	1	2	2	1	1
15445	1	wave_4	6/10/15	2015	Serum	bde206	0.04	TRUE	Wetweight	0.04	7.4189	NA	2	2	0	1	1	2	2	0	0	0	2	2	2	1	2	2	1	1
15445	1	wave_4	6/10/15	2015	Serum	bde206	5.391634878	TRUE	LipidAdj	0.04	7.4189	NA	2	2	0	1	1	2	2	0	0	0	2	2	2	1	2	2	1	1
15445	1	wave_4	6/10/15	2015	Serum	bde207	0.04	TRUE	Wetweight	0.04	7.4189	NA	2	2	0	1	1	2	2	0	0	0	2	2	2	1	2	2	1	1
15445	1	wave_4	6/10/15	2015	Serum	bde207	5.391634878	TRUE	LipidAdj	0.04	7.4189	NA	2	2	0	1	1	2	2	0	0	0	2	2	2	1	2	2	1	1
15445	1	wave_4	6/10/15	2015	Serum	bde208	0.04	TRUE	Wetweight	0.04	7.4189	NA	2	2	0	1	1	2	2	0	0	0	2	2	2	1	2	2	1	1
15445	1	wave_4	6/10/15	2015	Serum	bde208	5.391634878	TRUE	LipidAdj	0.04	7.4189	NA	2	2	0	1	1	2	2	0	0	0	2	2	2	1	2	2	1	1
15445	1	wave_4	6/10/15	2015	Serum	bde209	0.147	TRUE	Wetweight	0.147	7.4189	NA	2	2	0	1	1	2	2	0	0	0	2	2	2	1	2	2	1	1
15445	1	wave_4	6/10/15	2015	Serum	bde209	19.81425818	TRUE	LipidAdj	0.147	7.4189	NA	2	2	0	1	1	2	2	0	0	0	2	2	2	1	2	2	1	1
15445	1	wave_4	6/10/15	2015	Serum	PBDE4	0.276	FALSE	Wetweight	NA	7.4189	NA	2	2	0	1	1	2	2	0	0	0	2	2	2	1	2	2	1	1
15445	1	wave_4	6/10/15	2015	Serum	PBDE4	37.20228066	FALSE	LipidAdj	NA	7.4189	NA	2	2	0	1	1	2	2	0	0	0	2	2	2	1	2	2	1	1
15445	1	wave_4	6/10/15	2015	Serum	PBDE5	0.292	FALSE	Wetweight	NA	7.4189	NA	2	2	0	1	1	2	2	0	0	0	2	2	2	1	2	2	1	1
15445	1	wave_4	6/10/15	2015	Serum	PBDE5	39.35893461	FALSE	LipidAdj	NA	7.4189	NA	2	2	0	1	1	2	2	0	0	0	2	2	2	1	2	2	1	1
15446	1	wave_4	6/10/15	2015	Serum	bde17	0.016	TRUE	Wetweight	0.016	8.7985	NA	2	2	0	NA	NA	1	1	0	NA	NA	1	NA	1	1	NA	NA	2	0
15446	1	wave_4	6/10/15	2015	Serum	bde17	1.818491788	TRUE	LipidAdj	0.016	8.7985	NA	2	2	0	NA	NA	1	1	0	NA	NA	1	NA	1	1	NA	NA	2	0
15446	1	wave_4	6/10/15	2015	Serum	bde28	0.016	TRUE	Wetweight	0.016	8.7985	NA	2	2	0	NA	NA	1	1	0	NA	NA	1	NA	1	1	NA	NA	2	0
15446	1	wave_4	6/10/15	2015	Serum	bde28	1.818491788	TRUE	LipidAdj	0.016	8.7985	NA	2	2	0	NA	NA	1	1	0	NA	NA	1	NA	1	1	NA	NA	2	0
15446	1	wave_4	6/10/15	2015	Serum	bde47	0.749	FALSE	Wetweight	0.045	8.7985	NA	2	2	0	NA	NA	1	1	0	NA	NA	1	NA	1	1	NA	NA	2	0
15446	1	wave_4	6/10/15	2015	Serum	bde47	85.12814684	FALSE	LipidAdj	0.045	8.7985	NA	2	2	0	NA	NA	1	1	0	NA	NA	1	NA	1	1	NA	NA	2	0
15446	1	wave_4	6/10/15	2015	Serum	bde66	0.016	TRUE	Wetweight	0.016	8.7985	NA	2	2	0	NA	NA	1	1	0	NA	NA	1	NA	1	1	NA	NA	2	0
15446	1	wave_4	6/10/15	2015	Serum	bde66	1.818491788	TRUE	LipidAdj	0.016	8.7985	NA	2	2	0	NA	NA	1	1	0	NA	NA	1	NA	1	1	NA	NA	2	0
15446	1	wave_4	6/10/15	2015	Serum	bde85	0.016	TRUE	Wetweight	0.016	8.7985	NA	2	2	0	NA	NA	1	1	0	NA	NA	1	NA	1	1	NA	NA	2	0
15446	1	wave_4	6/10/15	2015	Serum	bde85	1.818491788	TRUE	LipidAdj	0.016	8.7985	NA	2	2	0	NA	NA	1	1	0	NA	NA	1	NA	1	1	NA	NA	2	0
15446	1	wave_4	6/10/15	2015	Serum	bde99	0.099	FALSE	Wetweight	0.027	8.7985	NA	2	2	0	NA	NA	1	1	0	NA	NA	1	NA	1	1	NA	NA	2	0
15446	1	wave_4	6/10/15	2015	Serum	bde99	11.25191794	FALSE	LipidAdj	0.027	8.7985	NA	2	2	0	NA	NA	1	1	0	NA	NA	1	NA	1	1	NA	NA	2	0
15446	1	wave_4	6/10/15	2015	Serum	bde100	0.199	FALSE	Wetweight	0.018	8.7985	NA	2	2	0	NA	NA	1	1	0	NA	NA	1	NA	1	1	NA	NA	2	0
15446	1	wave_4	6/10/15	2015	Serum	bde100	22.61749162	FALSE	LipidAdj	0.018	8.7985	NA	2	2	0	NA	NA	1	1	0	NA	NA	1	NA	1	1	NA	NA	2	0
15446	1	wave_4	6/10/15	2015	Serum	bde153	0.342	FALSE	Wetweight	0.032	8.7985	NA	2	2	0	NA	NA	1	1	0	NA	NA	1	NA	1	1	NA	NA	2	0
15446	1	wave_4	6/10/15	2015	Serum	bde153	38.87026198	FALSE	LipidAdj	0.032	8.7985	NA	2	2	0	NA	NA	1	1	0	NA	NA	1	NA	1	1	NA	NA	2	0
15446	1	wave_4	6/10/15	2015	Serum	bde154	0.032	TRUE	Wetweight	0.032	8.7985	NA	2	2	0	NA	NA	1	1	0	NA	NA	1	NA	1	1	NA	NA	2	0
15446	1	wave_4	6/10/15	2015	Serum	bde154	3.636983577	TRUE	LipidAdj	0.032	8.7985	NA	2	2	0	NA	NA	1	1	0	NA	NA	1	NA	1	1	NA	NA	2	0
15446	1	wave_4	6/10/15	2015	Serum	bde183	0.032	TRUE	Wetweight	0.032	8.7985	NA	2	2	0	NA	NA	1	1	0	NA	NA	1	NA	1	1	NA	NA	2	0
15446	1	wave_4	6/10/15	2015	Serum	bde183	3.636983577	TRUE	LipidAdj	0.032	8.7985	NA	2	2	0	NA	NA	1	1	0	NA	NA	1	NA	1	1	NA	NA	2	0
15446	1	wave_4	6/10/15	2015	Serum	bde196	0.032	TRUE	Wetweight	0.032	8.7985	NA	2	2	0	NA	NA	1	1	0	NA	NA	1	NA	1	1	NA	NA	2	0
15446	1	wave_4	6/10/15	2015	Serum	bde196	3.636983577	TRUE	LipidAdj	0.032	8.7985	NA	2	2	0	NA	NA	1	1	0	NA	NA	1	NA	1	1	NA	NA	2	0
15446	1	wave_4	6/10/15	2015	Serum	bde197	0.032	TRUE	Wetweight	0.032	8.7985	NA	2	2	0	NA	NA	1	1	0	NA	NA	1	NA	1	1	NA	NA	2	0
15446	1	wave_4	6/10/15	2015	Serum	bde197	3.636983577	TRUE	LipidAdj	0.032	8.7985	NA	2	2	0	NA	NA	1	1	0	NA	NA	1	NA	1	1	NA	NA	2	0
15446	1	wave_4	6/10/15	2015	Serum	bde201	0.032	TRUE	Wetweight	0.032	8.7985	NA	2	2	0	NA	NA	1	1	0	NA	NA	1	NA	1	1	NA	NA	2	0
15446	1	wave_4	6/10/15	2015	Serum	bde201	3.636983577	TRUE	LipidAdj	0.032	8.7985	NA	2	2	0	NA	NA	1	1	0	NA	NA	1	NA	1	1	NA	NA	2	0
15446	1	wave_4	6/10/15	2015	Serum	bde202	0.032	TRUE	Wetweight	0.032	8.7985	NA	2	2	0	NA	NA	1	1	0	NA	NA	1	NA	1	1	NA	NA	2	0
15446	1	wave_4	6/10/15	2015	Serum	bde202	3.636983577	TRUE	LipidAdj	0.032	8.7985	NA	2	2	0	NA	NA	1	1	0	NA	NA	1	NA	1	1	NA	NA	2	0
15446	1	wave_4	6/10/15	2015	Serum	bde203	0.032	TRUE	Wetweight	0.032	8.7985	NA	2	2	0	NA	NA	1	1	0	NA	NA	1	NA	1	1	NA	NA	2	0
15446	1	wave_4	6/10/15	2015	Serum	bde203	3.636983577	TRUE	LipidAdj	0.032	8.7985	NA	2	2	0	NA	NA	1	1	0	NA	NA	1	NA	1	1	NA	NA	2	0
15446	1	wave_4	6/10/15	2015	Serum	bde206	0.04	TRUE	Wetweight	0.04	8.7985	NA	2	2	0	NA	NA	1	1	0	NA	NA	1	NA	1	1	NA	NA	2	0
15446	1	wave_4	6/10/15	2015	Serum	bde206	4.546229471	TRUE	LipidAdj	0.04	8.7985	NA	2	2	0	NA	NA	1	1	0	NA	NA	1	NA	1	1	NA	NA	2	0
15446	1	wave_4	6/10/15	2015	Serum	bde207	0.04	TRUE	Wetweight	0.04	8.7985	NA	2	2	0	NA	NA	1	1	0	NA	NA	1	NA	1	1	NA	NA	2	0
15446	1	wave_4	6/10/15	2015	Serum	bde207	4.546229471	TRUE	LipidAdj	0.04	8.7985	NA	2	2	0	NA	NA	1	1	0	NA	NA	1	NA	1	1	NA	NA	2	0
15446	1	wave_4	6/10/15	2015	Serum	bde208	0.04	TRUE	Wetweight	0.04	8.7985	NA	2	2	0	NA	NA	1	1	0	NA	NA	1	NA	1	1	NA	NA	2	0
15446	1	wave_4	6/10/15	2015	Serum	bde208	4.546229471	TRUE	LipidAdj	0.04	8.7985	NA	2	2	0	NA	NA	1	1	0	NA	NA	1	NA	1	1	NA	NA	2	0
15446	1	wave_4	6/10/15	2015	Serum	bde209	0.147	TRUE	Wetweight	0.147	8.7985	NA	2	2	0	NA	NA	1	1	0	NA	NA	1	NA	1	1	NA	NA	2	0
15446	1	wave_4	6/10/15	2015	Serum	bde209	16.70739331	TRUE	LipidAdj	0.147	8.7985	NA	2	2	0	NA	NA	1	1	0	NA	NA	1	NA	1	1	NA	NA	2	0
15446	1	wave_4	6/10/15	2015	Serum	PBDE4	1.389	FALSE	Wetweight	NA	8.7985	NA	2	2	0	NA	NA	1	1	0	NA	NA	1	NA	1	1	NA	NA	2	0
15446	1	wave_4	6/10/15	2015	Serum	PBDE4	157.8678184	FALSE	LipidAdj	NA	8.7985	NA	2	2	0	NA	NA	1	1	0	NA	NA	1	NA	1	1	NA	NA	2	0
15446	1	wave_4	6/10/15	2015	Serum	PBDE5	1.405	FALSE	Wetweight	NA	8.7985	NA	2	2	0	NA	NA	1	1	0	NA	NA	1	NA	1	1	NA	NA	2	0
15446	1	wave_4	6/10/15	2015	Serum	PBDE5	159.6863102	FALSE	LipidAdj	NA	8.7985	NA	2	2	0	NA	NA	1	1	0	NA	NA	1	NA	1	1	NA	NA	2	0
15450	1	wave_4	6/17/15	2015	Serum	bde17	0.016	TRUE	Wetweight	0.016	8.7814	NA	2	2	0	2	2	2	2	0	0	2	2	2	2	1	2	2	2	1
15450	1	wave_4	6/17/15	2015	Serum	bde17	1.822032933	TRUE	LipidAdj	0.016	8.7814	NA	2	2	0	2	2	2	2	0	0	2	2	2	2	1	2	2	2	1
15450	1	wave_4	6/17/15	2015	Serum	bde28	0.016	TRUE	Wetweight	0.016	8.7814	NA	2	2	0	2	2	2	2	0	0	2	2	2	2	1	2	2	2	1
15450	1	wave_4	6/17/15	2015	Serum	bde28	1.822032933	TRUE	LipidAdj	0.016	8.7814	NA	2	2	0	2	2	2	2	0	0	2	2	2	2	1	2	2	2	1
15450	1	wave_4	6/17/15	2015	Serum	bde47	0.082	FALSE	Wetweight	0.045	8.7814	NA	2	2	0	2	2	2	2	0	0	2	2	2	2	1	2	2	2	1
15450	1	wave_4	6/17/15	2015	Serum	bde47	9.337918783	FALSE	LipidAdj	0.045	8.7814	NA	2	2	0	2	2	2	2	0	0	2	2	2	2	1	2	2	2	1
15450	1	wave_4	6/17/15	2015	Serum	bde66	0.016	TRUE	Wetweight	0.016	8.7814	NA	2	2	0	2	2	2	2	0	0	2	2	2	2	1	2	2	2	1
15450	1	wave_4	6/17/15	2015	Serum	bde66	1.822032933	TRUE	LipidAdj	0.016	8.7814	NA	2	2	0	2	2	2	2	0	0	2	2	2	2	1	2	2	2	1
15450	1	wave_4	6/17/15	2015	Serum	bde85	0.016	TRUE	Wetweight	0.016	8.7814	NA	2	2	0	2	2	2	2	0	0	2	2	2	2	1	2	2	2	1
15450	1	wave_4	6/17/15	2015	Serum	bde85	1.822032933	TRUE	LipidAdj	0.016	8.7814	NA	2	2	0	2	2	2	2	0	0	2	2	2	2	1	2	2	2	1
15450	1	wave_4	6/17/15	2015	Serum	bde99	0.032	FALSE	Wetweight	0.027	8.7814	NA	2	2	0	2	2	2	2	0	0	2	2	2	2	1	2	2	2	1
15450	1	wave_4	6/17/15	2015	Serum	bde99	3.644065866	FALSE	LipidAdj	0.027	8.7814	NA	2	2	0	2	2	2	2	0	0	2	2	2	2	1	2	2	2	1
15450	1	wave_4	6/17/15	2015	Serum	bde100	0.018	TRUE	Wetweight	0.018	8.7814	NA	2	2	0	2	2	2	2	0	0	2	2	2	2	1	2	2	2	1
15450	1	wave_4	6/17/15	2015	Serum	bde100	2.04978705	TRUE	LipidAdj	0.018	8.7814	NA	2	2	0	2	2	2	2	0	0	2	2	2	2	1	2	2	2	1
15450	1	wave_4	6/17/15	2015	Serum	bde153	0.032	TRUE	Wetweight	0.032	8.7814	NA	2	2	0	2	2	2	2	0	0	2	2	2	2	1	2	2	2	1
15450	1	wave_4	6/17/15	2015	Serum	bde153	3.644065866	TRUE	LipidAdj	0.032	8.7814	NA	2	2	0	2	2	2	2	0	0	2	2	2	2	1	2	2	2	1
15450	1	wave_4	6/17/15	2015	Serum	bde154	0.032	TRUE	Wetweight	0.032	8.7814	NA	2	2	0	2	2	2	2	0	0	2	2	2	2	1	2	2	2	1
15450	1	wave_4	6/17/15	2015	Serum	bde154	3.644065866	TRUE	LipidAdj	0.032	8.7814	NA	2	2	0	2	2	2	2	0	0	2	2	2	2	1	2	2	2	1
15450	1	wave_4	6/17/15	2015	Serum	bde183	0.032	TRUE	Wetweight	0.032	8.7814	NA	2	2	0	2	2	2	2	0	0	2	2	2	2	1	2	2	2	1
15450	1	wave_4	6/17/15	2015	Serum	bde183	3.644065866	TRUE	LipidAdj	0.032	8.7814	NA	2	2	0	2	2	2	2	0	0	2	2	2	2	1	2	2	2	1
15450	1	wave_4	6/17/15	2015	Serum	bde196	0.032	TRUE	Wetweight	0.032	8.7814	NA	2	2	0	2	2	2	2	0	0	2	2	2	2	1	2	2	2	1
15450	1	wave_4	6/17/15	2015	Serum	bde196	3.644065866	TRUE	LipidAdj	0.032	8.7814	NA	2	2	0	2	2	2	2	0	0	2	2	2	2	1	2	2	2	1
15450	1	wave_4	6/17/15	2015	Serum	bde197	0.032	TRUE	Wetweight	0.032	8.7814	NA	2	2	0	2	2	2	2	0	0	2	2	2	2	1	2	2	2	1
15450	1	wave_4	6/17/15	2015	Serum	bde197	3.644065866	TRUE	LipidAdj	0.032	8.7814	NA	2	2	0	2	2	2	2	0	0	2	2	2	2	1	2	2	2	1
15450	1	wave_4	6/17/15	2015	Serum	bde201	0.032	TRUE	Wetweight	0.032	8.7814	NA	2	2	0	2	2	2	2	0	0	2	2	2	2	1	2	2	2	1
15450	1	wave_4	6/17/15	2015	Serum	bde201	3.644065866	TRUE	LipidAdj	0.032	8.7814	NA	2	2	0	2	2	2	2	0	0	2	2	2	2	1	2	2	2	1
15450	1	wave_4	6/17/15	2015	Serum	bde202	0.032	TRUE	Wetweight	0.032	8.7814	NA	2	2	0	2	2	2	2	0	0	2	2	2	2	1	2	2	2	1
15450	1	wave_4	6/17/15	2015	Serum	bde202	3.644065866	TRUE	LipidAdj	0.032	8.7814	NA	2	2	0	2	2	2	2	0	0	2	2	2	2	1	2	2	2	1
15450	1	wave_4	6/17/15	2015	Serum	bde203	0.032	TRUE	Wetweight	0.032	8.7814	NA	2	2	0	2	2	2	2	0	0	2	2	2	2	1	2	2	2	1
15450	1	wave_4	6/17/15	2015	Serum	bde203	3.644065866	TRUE	LipidAdj	0.032	8.7814	NA	2	2	0	2	2	2	2	0	0	2	2	2	2	1	2	2	2	1
15450	1	wave_4	6/17/15	2015	Serum	bde206	0.04	TRUE	Wetweight	0.04	8.7814	NA	2	2	0	2	2	2	2	0	0	2	2	2	2	1	2	2	2	1
15450	1	wave_4	6/17/15	2015	Serum	bde206	4.555082333	TRUE	LipidAdj	0.04	8.7814	NA	2	2	0	2	2	2	2	0	0	2	2	2	2	1	2	2	2	1
15450	1	wave_4	6/17/15	2015	Serum	bde207	0.04	TRUE	Wetweight	0.04	8.7814	NA	2	2	0	2	2	2	2	0	0	2	2	2	2	1	2	2	2	1
15450	1	wave_4	6/17/15	2015	Serum	bde207	4.555082333	TRUE	LipidAdj	0.04	8.7814	NA	2	2	0	2	2	2	2	0	0	2	2	2	2	1	2	2	2	1
15450	1	wave_4	6/17/15	2015	Serum	bde208	0.04	TRUE	Wetweight	0.04	8.7814	NA	2	2	0	2	2	2	2	0	0	2	2	2	2	1	2	2	2	1
15450	1	wave_4	6/17/15	2015	Serum	bde208	4.555082333	TRUE	LipidAdj	0.04	8.7814	NA	2	2	0	2	2	2	2	0	0	2	2	2	2	1	2	2	2	1
15450	1	wave_4	6/17/15	2015	Serum	bde209	0.147	TRUE	Wetweight	0.147	8.7814	NA	2	2	0	2	2	2	2	0	0	2	2	2	2	1	2	2	2	1
15450	1	wave_4	6/17/15	2015	Serum	bde209	16.73992757	TRUE	LipidAdj	0.147	8.7814	NA	2	2	0	2	2	2	2	0	0	2	2	2	2	1	2	2	2	1
15450	1	wave_4	6/17/15	2015	Serum	PBDE4	0.164	FALSE	Wetweight	NA	8.7814	NA	2	2	0	2	2	2	2	0	0	2	2	2	2	1	2	2	2	1
15450	1	wave_4	6/17/15	2015	Serum	PBDE4	18.67583757	FALSE	LipidAdj	NA	8.7814	NA	2	2	0	2	2	2	2	0	0	2	2	2	2	1	2	2	2	1
15450	1	wave_4	6/17/15	2015	Serum	PBDE5	0.18	FALSE	Wetweight	NA	8.7814	NA	2	2	0	2	2	2	2	0	0	2	2	2	2	1	2	2	2	1
15450	1	wave_4	6/17/15	2015	Serum	PBDE5	20.4978705	FALSE	LipidAdj	NA	8.7814	NA	2	2	0	2	2	2	2	0	0	2	2	2	2	1	2	2	2	1
15452	1	wave_4	6/19/15	2015	Serum	bde17	0.016	TRUE	Wetweight	0.016	6.7762	NA	0	0	0	1	1	0	2	0	0	0	1	2	2	1	1	1	1	1
15452	1	wave_4	6/19/15	2015	Serum	bde17	2.361205395	TRUE	LipidAdj	0.016	6.7762	NA	0	0	0	1	1	0	2	0	0	0	1	2	2	1	1	1	1	1
15452	1	wave_4	6/19/15	2015	Serum	bde28	0.016	TRUE	Wetweight	0.016	6.7762	NA	0	0	0	1	1	0	2	0	0	0	1	2	2	1	1	1	1	1
15452	1	wave_4	6/19/15	2015	Serum	bde28	2.361205395	TRUE	LipidAdj	0.016	6.7762	NA	0	0	0	1	1	0	2	0	0	0	1	2	2	1	1	1	1	1
15452	1	wave_4	6/19/15	2015	Serum	bde47	0.379	FALSE	Wetweight	0.045	6.7762	NA	0	0	0	1	1	0	2	0	0	0	1	2	2	1	1	1	1	1
15452	1	wave_4	6/19/15	2015	Serum	bde47	55.9310528	FALSE	LipidAdj	0.045	6.7762	NA	0	0	0	1	1	0	2	0	0	0	1	2	2	1	1	1	1	1
15452	1	wave_4	6/19/15	2015	Serum	bde66	0.016	TRUE	Wetweight	0.016	6.7762	NA	0	0	0	1	1	0	2	0	0	0	1	2	2	1	1	1	1	1
15452	1	wave_4	6/19/15	2015	Serum	bde66	2.361205395	TRUE	LipidAdj	0.016	6.7762	NA	0	0	0	1	1	0	2	0	0	0	1	2	2	1	1	1	1	1
15452	1	wave_4	6/19/15	2015	Serum	bde85	0.016	TRUE	Wetweight	0.016	6.7762	NA	0	0	0	1	1	0	2	0	0	0	1	2	2	1	1	1	1	1
15452	1	wave_4	6/19/15	2015	Serum	bde85	2.361205395	TRUE	LipidAdj	0.016	6.7762	NA	0	0	0	1	1	0	2	0	0	0	1	2	2	1	1	1	1	1
15452	1	wave_4	6/19/15	2015	Serum	bde99	0.114	FALSE	Wetweight	0.027	6.7762	NA	0	0	0	1	1	0	2	0	0	0	1	2	2	1	1	1	1	1
15452	1	wave_4	6/19/15	2015	Serum	bde99	16.82358844	FALSE	LipidAdj	0.027	6.7762	NA	0	0	0	1	1	0	2	0	0	0	1	2	2	1	1	1	1	1
15452	1	wave_4	6/19/15	2015	Serum	bde100	0.018	TRUE	Wetweight	0.018	6.7762	NA	0	0	0	1	1	0	2	0	0	0	1	2	2	1	1	1	1	1
15452	1	wave_4	6/19/15	2015	Serum	bde100	2.65635607	TRUE	LipidAdj	0.018	6.7762	NA	0	0	0	1	1	0	2	0	0	0	1	2	2	1	1	1	1	1
15452	1	wave_4	6/19/15	2015	Serum	bde153	0.032	TRUE	Wetweight	0.032	6.7762	NA	0	0	0	1	1	0	2	0	0	0	1	2	2	1	1	1	1	1
15452	1	wave_4	6/19/15	2015	Serum	bde153	4.722410791	TRUE	LipidAdj	0.032	6.7762	NA	0	0	0	1	1	0	2	0	0	0	1	2	2	1	1	1	1	1
15452	1	wave_4	6/19/15	2015	Serum	bde154	0.032	TRUE	Wetweight	0.032	6.7762	NA	0	0	0	1	1	0	2	0	0	0	1	2	2	1	1	1	1	1
15452	1	wave_4	6/19/15	2015	Serum	bde154	4.722410791	TRUE	LipidAdj	0.032	6.7762	NA	0	0	0	1	1	0	2	0	0	0	1	2	2	1	1	1	1	1
15452	1	wave_4	6/19/15	2015	Serum	bde183	0.032	TRUE	Wetweight	0.032	6.7762	NA	0	0	0	1	1	0	2	0	0	0	1	2	2	1	1	1	1	1
15452	1	wave_4	6/19/15	2015	Serum	bde183	4.722410791	TRUE	LipidAdj	0.032	6.7762	NA	0	0	0	1	1	0	2	0	0	0	1	2	2	1	1	1	1	1
15452	1	wave_4	6/19/15	2015	Serum	bde196	0.032	TRUE	Wetweight	0.032	6.7762	NA	0	0	0	1	1	0	2	0	0	0	1	2	2	1	1	1	1	1
15452	1	wave_4	6/19/15	2015	Serum	bde196	4.722410791	TRUE	LipidAdj	0.032	6.7762	NA	0	0	0	1	1	0	2	0	0	0	1	2	2	1	1	1	1	1
15452	1	wave_4	6/19/15	2015	Serum	bde197	0.032	TRUE	Wetweight	0.032	6.7762	NA	0	0	0	1	1	0	2	0	0	0	1	2	2	1	1	1	1	1
15452	1	wave_4	6/19/15	2015	Serum	bde197	4.722410791	TRUE	LipidAdj	0.032	6.7762	NA	0	0	0	1	1	0	2	0	0	0	1	2	2	1	1	1	1	1
15452	1	wave_4	6/19/15	2015	Serum	bde201	0.032	TRUE	Wetweight	0.032	6.7762	NA	0	0	0	1	1	0	2	0	0	0	1	2	2	1	1	1	1	1
15452	1	wave_4	6/19/15	2015	Serum	bde201	4.722410791	TRUE	LipidAdj	0.032	6.7762	NA	0	0	0	1	1	0	2	0	0	0	1	2	2	1	1	1	1	1
15452	1	wave_4	6/19/15	2015	Serum	bde202	0.032	TRUE	Wetweight	0.032	6.7762	NA	0	0	0	1	1	0	2	0	0	0	1	2	2	1	1	1	1	1
15452	1	wave_4	6/19/15	2015	Serum	bde202	4.722410791	TRUE	LipidAdj	0.032	6.7762	NA	0	0	0	1	1	0	2	0	0	0	1	2	2	1	1	1	1	1
15452	1	wave_4	6/19/15	2015	Serum	bde203	0.032	TRUE	Wetweight	0.032	6.7762	NA	0	0	0	1	1	0	2	0	0	0	1	2	2	1	1	1	1	1
15452	1	wave_4	6/19/15	2015	Serum	bde203	4.722410791	TRUE	LipidAdj	0.032	6.7762	NA	0	0	0	1	1	0	2	0	0	0	1	2	2	1	1	1	1	1
15452	1	wave_4	6/19/15	2015	Serum	bde206	0.04	TRUE	Wetweight	0.04	6.7762	NA	0	0	0	1	1	0	2	0	0	0	1	2	2	1	1	1	1	1
15452	1	wave_4	6/19/15	2015	Serum	bde206	5.903013488	TRUE	LipidAdj	0.04	6.7762	NA	0	0	0	1	1	0	2	0	0	0	1	2	2	1	1	1	1	1
15452	1	wave_4	6/19/15	2015	Serum	bde207	0.04	TRUE	Wetweight	0.04	6.7762	NA	0	0	0	1	1	0	2	0	0	0	1	2	2	1	1	1	1	1
15452	1	wave_4	6/19/15	2015	Serum	bde207	5.903013488	TRUE	LipidAdj	0.04	6.7762	NA	0	0	0	1	1	0	2	0	0	0	1	2	2	1	1	1	1	1
15452	1	wave_4	6/19/15	2015	Serum	bde208	0.04	TRUE	Wetweight	0.04	6.7762	NA	0	0	0	1	1	0	2	0	0	0	1	2	2	1	1	1	1	1
15452	1	wave_4	6/19/15	2015	Serum	bde208	5.903013488	TRUE	LipidAdj	0.04	6.7762	NA	0	0	0	1	1	0	2	0	0	0	1	2	2	1	1	1	1	1
15452	1	wave_4	6/19/15	2015	Serum	bde209	0.147	TRUE	Wetweight	0.147	6.7762	NA	0	0	0	1	1	0	2	0	0	0	1	2	2	1	1	1	1	1
15452	1	wave_4	6/19/15	2015	Serum	bde209	21.69357457	TRUE	LipidAdj	0.147	6.7762	NA	0	0	0	1	1	0	2	0	0	0	1	2	2	1	1	1	1	1
15452	1	wave_4	6/19/15	2015	Serum	PBDE4	0.543	FALSE	Wetweight	NA	6.7762	NA	0	0	0	1	1	0	2	0	0	0	1	2	2	1	1	1	1	1
15452	1	wave_4	6/19/15	2015	Serum	PBDE4	80.1334081	FALSE	LipidAdj	NA	6.7762	NA	0	0	0	1	1	0	2	0	0	0	1	2	2	1	1	1	1	1
15452	1	wave_4	6/19/15	2015	Serum	PBDE5	0.559	FALSE	Wetweight	NA	6.7762	NA	0	0	0	1	1	0	2	0	0	0	1	2	2	1	1	1	1	1
15452	1	wave_4	6/19/15	2015	Serum	PBDE5	82.4946135	FALSE	LipidAdj	NA	6.7762	NA	0	0	0	1	1	0	2	0	0	0	1	2	2	1	1	1	1	1
15455	1	wave_4	6/26/15	2015	Serum	bde17	0.016	TRUE	Wetweight	0.016	8.2634	NA	2	2	0	1	0	0	2	0	0	0	1	NA	2	1	1	1	2	NA
15455	1	wave_4	6/26/15	2015	Serum	bde17	1.936249002	TRUE	LipidAdj	0.016	8.2634	NA	2	2	0	1	0	0	2	0	0	0	1	NA	2	1	1	1	2	NA
15455	1	wave_4	6/26/15	2015	Serum	bde28	0.016	TRUE	Wetweight	0.016	8.2634	NA	2	2	0	1	0	0	2	0	0	0	1	NA	2	1	1	1	2	NA
15455	1	wave_4	6/26/15	2015	Serum	bde28	1.936249002	TRUE	LipidAdj	0.016	8.2634	NA	2	2	0	1	0	0	2	0	0	0	1	NA	2	1	1	1	2	NA
15455	1	wave_4	6/26/15	2015	Serum	bde47	0.095	FALSE	Wetweight	0.045	8.2634	NA	2	2	0	1	0	0	2	0	0	0	1	NA	2	1	1	1	2	NA
15455	1	wave_4	6/26/15	2015	Serum	bde47	11.49647845	FALSE	LipidAdj	0.045	8.2634	NA	2	2	0	1	0	0	2	0	0	0	1	NA	2	1	1	1	2	NA
15455	1	wave_4	6/26/15	2015	Serum	bde66	0.016	TRUE	Wetweight	0.016	8.2634	NA	2	2	0	1	0	0	2	0	0	0	1	NA	2	1	1	1	2	NA
15455	1	wave_4	6/26/15	2015	Serum	bde66	1.936249002	TRUE	LipidAdj	0.016	8.2634	NA	2	2	0	1	0	0	2	0	0	0	1	NA	2	1	1	1	2	NA
15455	1	wave_4	6/26/15	2015	Serum	bde85	0.016	TRUE	Wetweight	0.016	8.2634	NA	2	2	0	1	0	0	2	0	0	0	1	NA	2	1	1	1	2	NA
15455	1	wave_4	6/26/15	2015	Serum	bde85	1.936249002	TRUE	LipidAdj	0.016	8.2634	NA	2	2	0	1	0	0	2	0	0	0	1	NA	2	1	1	1	2	NA
15455	1	wave_4	6/26/15	2015	Serum	bde99	0.035	FALSE	Wetweight	0.027	8.2634	NA	2	2	0	1	0	0	2	0	0	0	1	NA	2	1	1	1	2	NA
15455	1	wave_4	6/26/15	2015	Serum	bde99	4.235544691	FALSE	LipidAdj	0.027	8.2634	NA	2	2	0	1	0	0	2	0	0	0	1	NA	2	1	1	1	2	NA
15455	1	wave_4	6/26/15	2015	Serum	bde100	0.022	FALSE	Wetweight	0.018	8.2634	NA	2	2	0	1	0	0	2	0	0	0	1	NA	2	1	1	1	2	NA
15455	1	wave_4	6/26/15	2015	Serum	bde100	2.662342377	FALSE	LipidAdj	0.018	8.2634	NA	2	2	0	1	0	0	2	0	0	0	1	NA	2	1	1	1	2	NA
15455	1	wave_4	6/26/15	2015	Serum	bde153	0.073	FALSE	Wetweight	0.032	8.2634	NA	2	2	0	1	0	0	2	0	0	0	1	NA	2	1	1	1	2	NA
15455	1	wave_4	6/26/15	2015	Serum	bde153	8.83413607	FALSE	LipidAdj	0.032	8.2634	NA	2	2	0	1	0	0	2	0	0	0	1	NA	2	1	1	1	2	NA
15455	1	wave_4	6/26/15	2015	Serum	bde154	0.032	TRUE	Wetweight	0.032	8.2634	NA	2	2	0	1	0	0	2	0	0	0	1	NA	2	1	1	1	2	NA
15455	1	wave_4	6/26/15	2015	Serum	bde154	3.872498003	TRUE	LipidAdj	0.032	8.2634	NA	2	2	0	1	0	0	2	0	0	0	1	NA	2	1	1	1	2	NA
15455	1	wave_4	6/26/15	2015	Serum	bde183	0.032	TRUE	Wetweight	0.032	8.2634	NA	2	2	0	1	0	0	2	0	0	0	1	NA	2	1	1	1	2	NA
15455	1	wave_4	6/26/15	2015	Serum	bde183	3.872498003	TRUE	LipidAdj	0.032	8.2634	NA	2	2	0	1	0	0	2	0	0	0	1	NA	2	1	1	1	2	NA
15455	1	wave_4	6/26/15	2015	Serum	bde196	0.032	TRUE	Wetweight	0.032	8.2634	NA	2	2	0	1	0	0	2	0	0	0	1	NA	2	1	1	1	2	NA
15455	1	wave_4	6/26/15	2015	Serum	bde196	3.872498003	TRUE	LipidAdj	0.032	8.2634	NA	2	2	0	1	0	0	2	0	0	0	1	NA	2	1	1	1	2	NA
15455	1	wave_4	6/26/15	2015	Serum	bde197	0.032	TRUE	Wetweight	0.032	8.2634	NA	2	2	0	1	0	0	2	0	0	0	1	NA	2	1	1	1	2	NA
15455	1	wave_4	6/26/15	2015	Serum	bde197	3.872498003	TRUE	LipidAdj	0.032	8.2634	NA	2	2	0	1	0	0	2	0	0	0	1	NA	2	1	1	1	2	NA
15455	1	wave_4	6/26/15	2015	Serum	bde201	0.032	TRUE	Wetweight	0.032	8.2634	NA	2	2	0	1	0	0	2	0	0	0	1	NA	2	1	1	1	2	NA
15455	1	wave_4	6/26/15	2015	Serum	bde201	3.872498003	TRUE	LipidAdj	0.032	8.2634	NA	2	2	0	1	0	0	2	0	0	0	1	NA	2	1	1	1	2	NA
15455	1	wave_4	6/26/15	2015	Serum	bde202	0.032	TRUE	Wetweight	0.032	8.2634	NA	2	2	0	1	0	0	2	0	0	0	1	NA	2	1	1	1	2	NA
15455	1	wave_4	6/26/15	2015	Serum	bde202	3.872498003	TRUE	LipidAdj	0.032	8.2634	NA	2	2	0	1	0	0	2	0	0	0	1	NA	2	1	1	1	2	NA
15455	1	wave_4	6/26/15	2015	Serum	bde203	0.032	TRUE	Wetweight	0.032	8.2634	NA	2	2	0	1	0	0	2	0	0	0	1	NA	2	1	1	1	2	NA
15455	1	wave_4	6/26/15	2015	Serum	bde203	3.872498003	TRUE	LipidAdj	0.032	8.2634	NA	2	2	0	1	0	0	2	0	0	0	1	NA	2	1	1	1	2	NA
15455	1	wave_4	6/26/15	2015	Serum	bde206	0.04	TRUE	Wetweight	0.04	8.2634	NA	2	2	0	1	0	0	2	0	0	0	1	NA	2	1	1	1	2	NA
15455	1	wave_4	6/26/15	2015	Serum	bde206	4.840622504	TRUE	LipidAdj	0.04	8.2634	NA	2	2	0	1	0	0	2	0	0	0	1	NA	2	1	1	1	2	NA
15455	1	wave_4	6/26/15	2015	Serum	bde207	0.04	TRUE	Wetweight	0.04	8.2634	NA	2	2	0	1	0	0	2	0	0	0	1	NA	2	1	1	1	2	NA
15455	1	wave_4	6/26/15	2015	Serum	bde207	4.840622504	TRUE	LipidAdj	0.04	8.2634	NA	2	2	0	1	0	0	2	0	0	0	1	NA	2	1	1	1	2	NA
15455	1	wave_4	6/26/15	2015	Serum	bde208	0.04	TRUE	Wetweight	0.04	8.2634	NA	2	2	0	1	0	0	2	0	0	0	1	NA	2	1	1	1	2	NA
15455	1	wave_4	6/26/15	2015	Serum	bde208	4.840622504	TRUE	LipidAdj	0.04	8.2634	NA	2	2	0	1	0	0	2	0	0	0	1	NA	2	1	1	1	2	NA
15455	1	wave_4	6/26/15	2015	Serum	bde209	0.147	TRUE	Wetweight	0.147	8.2634	NA	2	2	0	1	0	0	2	0	0	0	1	NA	2	1	1	1	2	NA
15455	1	wave_4	6/26/15	2015	Serum	bde209	17.7892877	TRUE	LipidAdj	0.147	8.2634	NA	2	2	0	1	0	0	2	0	0	0	1	NA	2	1	1	1	2	NA
15455	1	wave_4	6/26/15	2015	Serum	PBDE4	0.225	FALSE	Wetweight	NA	8.2634	NA	2	2	0	1	0	0	2	0	0	0	1	NA	2	1	1	1	2	NA
15455	1	wave_4	6/26/15	2015	Serum	PBDE4	27.22850159	FALSE	LipidAdj	NA	8.2634	NA	2	2	0	1	0	0	2	0	0	0	1	NA	2	1	1	1	2	NA
15455	1	wave_4	6/26/15	2015	Serum	PBDE5	0.241	FALSE	Wetweight	NA	8.2634	NA	2	2	0	1	0	0	2	0	0	0	1	NA	2	1	1	1	2	NA
15455	1	wave_4	6/26/15	2015	Serum	PBDE5	29.16475059	FALSE	LipidAdj	NA	8.2634	NA	2	2	0	1	0	0	2	0	0	0	1	NA	2	1	1	1	2	NA
15459	1	wave_4	7/1/15	2015	Serum	bde17	0.016	TRUE	Wetweight	0.016	7.5867	NA	2	2	0	1	1	1	NA	0	0	0	1	NA	2	1	2	2	2	NA
15459	1	wave_4	7/1/15	2015	Serum	bde17	2.108953827	TRUE	LipidAdj	0.016	7.5867	NA	2	2	0	1	1	1	NA	0	0	0	1	NA	2	1	2	2	2	NA
15459	1	wave_4	7/1/15	2015	Serum	bde28	0.031	FALSE	Wetweight	0.016	7.5867	NA	2	2	0	1	1	1	NA	0	0	0	1	NA	2	1	2	2	2	NA
15459	1	wave_4	7/1/15	2015	Serum	bde28	4.08609804	FALSE	LipidAdj	0.016	7.5867	NA	2	2	0	1	1	1	NA	0	0	0	1	NA	2	1	2	2	2	NA
15459	1	wave_4	7/1/15	2015	Serum	bde47	0.546	FALSE	Wetweight	0.045	7.5867	NA	2	2	0	1	1	1	NA	0	0	0	1	NA	2	1	2	2	2	NA
15459	1	wave_4	7/1/15	2015	Serum	bde47	71.96804935	FALSE	LipidAdj	0.045	7.5867	NA	2	2	0	1	1	1	NA	0	0	0	1	NA	2	1	2	2	2	NA
15459	1	wave_4	7/1/15	2015	Serum	bde66	0.016	TRUE	Wetweight	0.016	7.5867	NA	2	2	0	1	1	1	NA	0	0	0	1	NA	2	1	2	2	2	NA
15459	1	wave_4	7/1/15	2015	Serum	bde66	2.108953827	TRUE	LipidAdj	0.016	7.5867	NA	2	2	0	1	1	1	NA	0	0	0	1	NA	2	1	2	2	2	NA
15459	1	wave_4	7/1/15	2015	Serum	bde85	0.016	TRUE	Wetweight	0.016	7.5867	NA	2	2	0	1	1	1	NA	0	0	0	1	NA	2	1	2	2	2	NA
15459	1	wave_4	7/1/15	2015	Serum	bde85	2.108953827	TRUE	LipidAdj	0.016	7.5867	NA	2	2	0	1	1	1	NA	0	0	0	1	NA	2	1	2	2	2	NA
15459	1	wave_4	7/1/15	2015	Serum	bde99	0.109	FALSE	Wetweight	0.027	7.5867	NA	2	2	0	1	1	1	NA	0	0	0	1	NA	2	1	2	2	2	NA
15459	1	wave_4	7/1/15	2015	Serum	bde99	14.36724795	FALSE	LipidAdj	0.027	7.5867	NA	2	2	0	1	1	1	NA	0	0	0	1	NA	2	1	2	2	2	NA
15459	1	wave_4	7/1/15	2015	Serum	bde100	0.089	FALSE	Wetweight	0.018	7.5867	NA	2	2	0	1	1	1	NA	0	0	0	1	NA	2	1	2	2	2	NA
15459	1	wave_4	7/1/15	2015	Serum	bde100	11.73105566	FALSE	LipidAdj	0.018	7.5867	NA	2	2	0	1	1	1	NA	0	0	0	1	NA	2	1	2	2	2	NA
15459	1	wave_4	7/1/15	2015	Serum	bde153	0.032	TRUE	Wetweight	0.032	7.5867	NA	2	2	0	1	1	1	NA	0	0	0	1	NA	2	1	2	2	2	NA
15459	1	wave_4	7/1/15	2015	Serum	bde153	4.217907654	TRUE	LipidAdj	0.032	7.5867	NA	2	2	0	1	1	1	NA	0	0	0	1	NA	2	1	2	2	2	NA
15459	1	wave_4	7/1/15	2015	Serum	bde154	0.032	TRUE	Wetweight	0.032	7.5867	NA	2	2	0	1	1	1	NA	0	0	0	1	NA	2	1	2	2	2	NA
15459	1	wave_4	7/1/15	2015	Serum	bde154	4.217907654	TRUE	LipidAdj	0.032	7.5867	NA	2	2	0	1	1	1	NA	0	0	0	1	NA	2	1	2	2	2	NA
15459	1	wave_4	7/1/15	2015	Serum	bde183	0.032	TRUE	Wetweight	0.032	7.5867	NA	2	2	0	1	1	1	NA	0	0	0	1	NA	2	1	2	2	2	NA
15459	1	wave_4	7/1/15	2015	Serum	bde183	4.217907654	TRUE	LipidAdj	0.032	7.5867	NA	2	2	0	1	1	1	NA	0	0	0	1	NA	2	1	2	2	2	NA
15459	1	wave_4	7/1/15	2015	Serum	bde196	0.032	TRUE	Wetweight	0.032	7.5867	NA	2	2	0	1	1	1	NA	0	0	0	1	NA	2	1	2	2	2	NA
15459	1	wave_4	7/1/15	2015	Serum	bde196	4.217907654	TRUE	LipidAdj	0.032	7.5867	NA	2	2	0	1	1	1	NA	0	0	0	1	NA	2	1	2	2	2	NA
15459	1	wave_4	7/1/15	2015	Serum	bde197	0.032	TRUE	Wetweight	0.032	7.5867	NA	2	2	0	1	1	1	NA	0	0	0	1	NA	2	1	2	2	2	NA
15459	1	wave_4	7/1/15	2015	Serum	bde197	4.217907654	TRUE	LipidAdj	0.032	7.5867	NA	2	2	0	1	1	1	NA	0	0	0	1	NA	2	1	2	2	2	NA
15459	1	wave_4	7/1/15	2015	Serum	bde201	0.032	TRUE	Wetweight	0.032	7.5867	NA	2	2	0	1	1	1	NA	0	0	0	1	NA	2	1	2	2	2	NA
15459	1	wave_4	7/1/15	2015	Serum	bde201	4.217907654	TRUE	LipidAdj	0.032	7.5867	NA	2	2	0	1	1	1	NA	0	0	0	1	NA	2	1	2	2	2	NA
15459	1	wave_4	7/1/15	2015	Serum	bde202	0.032	TRUE	Wetweight	0.032	7.5867	NA	2	2	0	1	1	1	NA	0	0	0	1	NA	2	1	2	2	2	NA
15459	1	wave_4	7/1/15	2015	Serum	bde202	4.217907654	TRUE	LipidAdj	0.032	7.5867	NA	2	2	0	1	1	1	NA	0	0	0	1	NA	2	1	2	2	2	NA
15459	1	wave_4	7/1/15	2015	Serum	bde203	0.032	TRUE	Wetweight	0.032	7.5867	NA	2	2	0	1	1	1	NA	0	0	0	1	NA	2	1	2	2	2	NA
15459	1	wave_4	7/1/15	2015	Serum	bde203	4.217907654	TRUE	LipidAdj	0.032	7.5867	NA	2	2	0	1	1	1	NA	0	0	0	1	NA	2	1	2	2	2	NA
15459	1	wave_4	7/1/15	2015	Serum	bde206	0.04	TRUE	Wetweight	0.04	7.5867	NA	2	2	0	1	1	1	NA	0	0	0	1	NA	2	1	2	2	2	NA
15459	1	wave_4	7/1/15	2015	Serum	bde206	5.272384568	TRUE	LipidAdj	0.04	7.5867	NA	2	2	0	1	1	1	NA	0	0	0	1	NA	2	1	2	2	2	NA
15459	1	wave_4	7/1/15	2015	Serum	bde207	0.04	TRUE	Wetweight	0.04	7.5867	NA	2	2	0	1	1	1	NA	0	0	0	1	NA	2	1	2	2	2	NA
15459	1	wave_4	7/1/15	2015	Serum	bde207	5.272384568	TRUE	LipidAdj	0.04	7.5867	NA	2	2	0	1	1	1	NA	0	0	0	1	NA	2	1	2	2	2	NA
15459	1	wave_4	7/1/15	2015	Serum	bde208	0.04	TRUE	Wetweight	0.04	7.5867	NA	2	2	0	1	1	1	NA	0	0	0	1	NA	2	1	2	2	2	NA
15459	1	wave_4	7/1/15	2015	Serum	bde208	5.272384568	TRUE	LipidAdj	0.04	7.5867	NA	2	2	0	1	1	1	NA	0	0	0	1	NA	2	1	2	2	2	NA
15459	1	wave_4	7/1/15	2015	Serum	bde209	0.147	TRUE	Wetweight	0.147	7.5867	NA	2	2	0	1	1	1	NA	0	0	0	1	NA	2	1	2	2	2	NA
15459	1	wave_4	7/1/15	2015	Serum	bde209	19.37601329	TRUE	LipidAdj	0.147	7.5867	NA	2	2	0	1	1	1	NA	0	0	0	1	NA	2	1	2	2	2	NA
15459	1	wave_4	7/1/15	2015	Serum	PBDE4	0.776	FALSE	Wetweight	NA	7.5867	NA	2	2	0	1	1	1	NA	0	0	0	1	NA	2	1	2	2	2	NA
15459	1	wave_4	7/1/15	2015	Serum	PBDE4	102.2842606	FALSE	LipidAdj	NA	7.5867	NA	2	2	0	1	1	1	NA	0	0	0	1	NA	2	1	2	2	2	NA
15459	1	wave_4	7/1/15	2015	Serum	PBDE5	0.807	FALSE	Wetweight	NA	7.5867	NA	2	2	0	1	1	1	NA	0	0	0	1	NA	2	1	2	2	2	NA
15459	1	wave_4	7/1/15	2015	Serum	PBDE5	106.3703587	FALSE	LipidAdj	NA	7.5867	NA	2	2	0	1	1	1	NA	0	0	0	1	NA	2	1	2	2	2	NA
15468	1	wave_4	8/7/15	2015	Serum	bde17	0.016	TRUE	Wetweight	0.016	6.6446	NA	0	2	0	1	1	2	2	0	0	0	2	0	1	0	1	1	1	1
15468	1	wave_4	8/7/15	2015	Serum	bde17	2.407970382	TRUE	LipidAdj	0.016	6.6446	NA	0	2	0	1	1	2	2	0	0	0	2	0	1	0	1	1	1	1
15468	1	wave_4	8/7/15	2015	Serum	bde28	0.026	FALSE	Wetweight	0.016	6.6446	NA	0	2	0	1	1	2	2	0	0	0	2	0	1	0	1	1	1	1
15468	1	wave_4	8/7/15	2015	Serum	bde28	3.912951871	FALSE	LipidAdj	0.016	6.6446	NA	0	2	0	1	1	2	2	0	0	0	2	0	1	0	1	1	1	1
15468	1	wave_4	8/7/15	2015	Serum	bde47	0.297	FALSE	Wetweight	0.045	6.6446	NA	0	2	0	1	1	2	2	0	0	0	2	0	1	0	1	1	1	1
15468	1	wave_4	8/7/15	2015	Serum	bde47	44.69795022	FALSE	LipidAdj	0.045	6.6446	NA	0	2	0	1	1	2	2	0	0	0	2	0	1	0	1	1	1	1
15468	1	wave_4	8/7/15	2015	Serum	bde66	0.016	TRUE	Wetweight	0.016	6.6446	NA	0	2	0	1	1	2	2	0	0	0	2	0	1	0	1	1	1	1
15468	1	wave_4	8/7/15	2015	Serum	bde66	2.407970382	TRUE	LipidAdj	0.016	6.6446	NA	0	2	0	1	1	2	2	0	0	0	2	0	1	0	1	1	1	1
15468	1	wave_4	8/7/15	2015	Serum	bde85	0.016	TRUE	Wetweight	0.016	6.6446	NA	0	2	0	1	1	2	2	0	0	0	2	0	1	0	1	1	1	1
15468	1	wave_4	8/7/15	2015	Serum	bde85	2.407970382	TRUE	LipidAdj	0.016	6.6446	NA	0	2	0	1	1	2	2	0	0	0	2	0	1	0	1	1	1	1
15468	1	wave_4	8/7/15	2015	Serum	bde99	0.055	FALSE	Wetweight	0.027	6.6446	NA	0	2	0	1	1	2	2	0	0	0	2	0	1	0	1	1	1	1
15468	1	wave_4	8/7/15	2015	Serum	bde99	8.277398188	FALSE	LipidAdj	0.027	6.6446	NA	0	2	0	1	1	2	2	0	0	0	2	0	1	0	1	1	1	1
15468	1	wave_4	8/7/15	2015	Serum	bde100	0.057	FALSE	Wetweight	0.018	6.6446	NA	0	2	0	1	1	2	2	0	0	0	2	0	1	0	1	1	1	1
15468	1	wave_4	8/7/15	2015	Serum	bde100	8.578394486	FALSE	LipidAdj	0.018	6.6446	NA	0	2	0	1	1	2	2	0	0	0	2	0	1	0	1	1	1	1
15468	1	wave_4	8/7/15	2015	Serum	bde153	0.057	FALSE	Wetweight	0.032	6.6446	NA	0	2	0	1	1	2	2	0	0	0	2	0	1	0	1	1	1	1
15468	1	wave_4	8/7/15	2015	Serum	bde153	8.578394486	FALSE	LipidAdj	0.032	6.6446	NA	0	2	0	1	1	2	2	0	0	0	2	0	1	0	1	1	1	1
15468	1	wave_4	8/7/15	2015	Serum	bde154	0.032	TRUE	Wetweight	0.032	6.6446	NA	0	2	0	1	1	2	2	0	0	0	2	0	1	0	1	1	1	1
15468	1	wave_4	8/7/15	2015	Serum	bde154	4.815940764	TRUE	LipidAdj	0.032	6.6446	NA	0	2	0	1	1	2	2	0	0	0	2	0	1	0	1	1	1	1
15468	1	wave_4	8/7/15	2015	Serum	bde183	0.032	TRUE	Wetweight	0.032	6.6446	NA	0	2	0	1	1	2	2	0	0	0	2	0	1	0	1	1	1	1
15468	1	wave_4	8/7/15	2015	Serum	bde183	4.815940764	TRUE	LipidAdj	0.032	6.6446	NA	0	2	0	1	1	2	2	0	0	0	2	0	1	0	1	1	1	1
15468	1	wave_4	8/7/15	2015	Serum	bde196	0.032	TRUE	Wetweight	0.032	6.6446	NA	0	2	0	1	1	2	2	0	0	0	2	0	1	0	1	1	1	1
15468	1	wave_4	8/7/15	2015	Serum	bde196	4.815940764	TRUE	LipidAdj	0.032	6.6446	NA	0	2	0	1	1	2	2	0	0	0	2	0	1	0	1	1	1	1
15468	1	wave_4	8/7/15	2015	Serum	bde197	0.032	TRUE	Wetweight	0.032	6.6446	NA	0	2	0	1	1	2	2	0	0	0	2	0	1	0	1	1	1	1
15468	1	wave_4	8/7/15	2015	Serum	bde197	4.815940764	TRUE	LipidAdj	0.032	6.6446	NA	0	2	0	1	1	2	2	0	0	0	2	0	1	0	1	1	1	1
15468	1	wave_4	8/7/15	2015	Serum	bde201	0.032	TRUE	Wetweight	0.032	6.6446	NA	0	2	0	1	1	2	2	0	0	0	2	0	1	0	1	1	1	1
[truncated: 605 more rows]
